# Supplementary material for: Role of ferroptosis-related genes in Stanford type a aortic dissection and identification of key genes: new insights from bioinformatic analysis
Source: Bioengineered. 2021 Nov 30;12(2):9976–90. doi: 10.1080/21655979.2021.1988840 (PMC8809966; doi:10.1080/21655979.2021.1988840)
Supplement: Supplemental Material [file KBIE_A_1988840_SM5399.zip]

Archive with 9 entries (9 files):
- Fig S1.pdf
- Fig S2.pdf
- Table S1 The merged FRGs set.xlsx
- Table S2 Detailed primer information.xlsx
- Table S3 Core genes identified by GSEA in GSE153434.xlsx
- Table S4 DEGs identified in GSE153434.xlsx
- Table S5 DEFRGs identified in GSE153434.xlsx
- Table S6 Scores of all DEFRGs calculated by the Cytohubba plugin.xlsx
- Supplementary Material.docx
