# Supplementary material for: Role of ferroptosis-related genes in Stanford type a aortic dissection and identification of key genes: new insights from bioinformatic analysis
Source: Bioengineered. 2021 Nov 30;12(2):9976–90. doi: 10.1080/21655979.2021.1988840 (PMC8809966; doi:10.1080/21655979.2021.1988840)
Supplement: Supplemental Material [file KBIE_A_1988840_SM5399.zip › Table S1 The merged FRGs set.xlsx]

## Sheet: Table S1 The merged ferroptosis
	Table S1 The merged ferroptosis-related genes set
	Gene Symbol	Gene set
	AIFM2	Ferroptosis-Related Gene
	GPX4	Ferroptosis-Related Gene
	TP53	Ferroptosis-Related Gene
	ACSL4	Ferroptosis-Related Gene
	HMOX1	Ferroptosis-Related Gene
	NFE2L2	Ferroptosis-Related Gene
	BECN1	Ferroptosis-Related Gene
	SLC7A11	Ferroptosis-Related Gene
	TFRC	Ferroptosis-Related Gene
	MAP1LC3B	Ferroptosis-Related Gene
	VDAC2	Ferroptosis-Related Gene
	VDAC3	Ferroptosis-Related Gene
	ALOX15	Ferroptosis-Related Gene
	LINC00336	Ferroptosis-Related Gene
	PRKAA1	Ferroptosis-Related Gene
	ATG5	Ferroptosis-Related Gene
	ATG7	Ferroptosis-Related Gene
	NCOA4	Ferroptosis-Related Gene
	LAMP2	Ferroptosis-Related Gene
	SLC3A2	Ferroptosis-Related Gene
	PARK7	Ferroptosis-Related Gene
	PCBP1	Ferroptosis-Related Gene
	MDM2	Ferroptosis-Related Gene
	BAP1	Ferroptosis-Related Gene
	HMGB1	Ferroptosis-Related Gene
	VDAC1	Ferroptosis-Related Gene
	TF	Ferroptosis-Related Gene
	NF2	Ferroptosis-Related Gene
	YAP1	Ferroptosis-Related Gene
	CBS	Ferroptosis-Related Gene
	PRDX6	Ferroptosis-Related Gene
	IDH1	Ferroptosis-Related Gene
	PTEN	Ferroptosis-Related Gene
	TNFAIP3	Ferroptosis-Related Gene
	SREBF1	Ferroptosis-Related Gene
	WWTR1	Ferroptosis-Related Gene
	PEBP1	Ferroptosis-Related Gene
	AHCY	Ferroptosis-Related Gene
	STYK1	Ferroptosis-Related Gene
	SESN2	Ferroptosis-Related Gene
	PVT1	Ferroptosis-Related Gene
	MIR214	Ferroptosis-Related Gene
	IDH2	Ferroptosis-Related Gene
	JUN	Ferroptosis-Related Gene
	HNRNPA1	Ferroptosis-Related Gene
	MDM4	Ferroptosis-Related Gene
	ARNTL	Ferroptosis-Related Gene
	CISD1	Ferroptosis-Related Gene
	PROM2	Ferroptosis-Related Gene
	LONP1	Ferroptosis-Related Gene
	HDDC3	Ferroptosis-Related Gene
	POR	Ferroptosis-Related Gene
	AKR1C2	Ferroptosis-Related Gene
	AKR1C3	Ferroptosis-Related Gene
	CCL5	Ferroptosis-Related Gene
	AKR1C1	Ferroptosis-Related Gene
	ABCB10	Ferroptosis-Related Gene
	CYB5R1	Ferroptosis-Related Gene
	MIR326	Ferroptosis-Related Gene
	ABCB6	Ferroptosis-Related Gene
	NEDD4	Ferroptosis-Related Gene
	PLIN2	Ferroptosis-Related Gene
	PANX1	Ferroptosis-Related Gene
	GABPB1	Ferroptosis-Related Gene
	GABPB1-AS1	Ferroptosis-Related Gene
	CA9	Ferroptosis-Related Gene
	DNAJB6	Ferroptosis-Related Gene
	SAT1	Ferroptosis-Related Gene
	ELAVL1	Ferroptosis-Related Gene
	TNF	Ferroptosis-Related Gene
	FBXW7	Ferroptosis-Related Gene
	ATG16L1	Ferroptosis-Related Gene
	ZFP36	Ferroptosis-Related Gene
	CD44	Ferroptosis-Related Gene
	ATF4	Ferroptosis-Related Gene
	ITGA6	Ferroptosis-Related Gene
	PRKAA2	Ferroptosis-Related Gene
	FANCD2	Ferroptosis-Related Gene
	ALOX12	Ferroptosis-Related Gene
	MAPK1	Ferroptosis-Related Gene
	MYC	Ferroptosis-Related Gene
	EGLN1	Ferroptosis-Related Gene
	MAP3K5	Ferroptosis-Related Gene
	GOT1	Ferroptosis-Related Gene
	FH	Ferroptosis-Related Gene
	HELLS	Ferroptosis-Related Gene
	SOCS1	Ferroptosis-Related Gene
	OTUB1	Ferroptosis-Related Gene
	CARS1	Ferroptosis-Related Gene
	MIR9-1	Ferroptosis-Related Gene
	MIR137	Ferroptosis-Related Gene
	HSPB1	Ferroptosis-Related Gene
	HSPA5	Ferroptosis-Related Gene
	NFS1	Ferroptosis-Related Gene
	RB1	Ferroptosis-Related Gene
	G3BP1	Ferroptosis-Related Gene
	LINC00472	Ferroptosis-Related Gene
	MT1G	Ferroptosis-Related Gene
	EPAS1	Ferroptosis-Related Gene
	HIF1A	Ferroptosis-Related Gene
	G0S2	Ferroptosis-Related Gene
	HILPDA	Ferroptosis-Related Gene
	PLA2G6	Ferroptosis-Related Gene
	PRC1	Ferroptosis-Related Gene
	TGFBR1	Ferroptosis-Related Gene
	UCHL1	Ferroptosis-Related Gene
	GSTP1	Ferroptosis-Related Gene
	VIM	Ferroptosis-Related Gene
	FASN	Ferroptosis-Related Gene
	ANXA1	Ferroptosis-Related Gene
	MYH9	Ferroptosis-Related Gene
	YWHAE	Ferroptosis-Related Gene
	YWHAG	Ferroptosis-Related Gene
	ENO2	Ferroptosis-Related Gene
	ALDOA	Ferroptosis-Related Gene
	HSPA9	Ferroptosis-Related Gene
	GNB3	Ferroptosis-Related Gene
	PGK1	Ferroptosis-Related Gene
	YWHAB	Ferroptosis-Related Gene
	YWHAZ	Ferroptosis-Related Gene
	TUBA1A	Ferroptosis-Related Gene
	RPL5	Ferroptosis-Related Gene
	ACVR1B	Ferroptosis-Related Gene
	DLST	Ferroptosis-Related Gene
	CFL1	Ferroptosis-Related Gene
	HSP90B1	Ferroptosis-Related Gene
	HADHA	Ferroptosis-Related Gene
	LDHB	Ferroptosis-Related Gene
	GPI	Ferroptosis-Related Gene
	PRDX2	Ferroptosis-Related Gene
	MYH10	Ferroptosis-Related Gene
	UBA1	Ferroptosis-Related Gene
	XRCC6	Ferroptosis-Related Gene
	DPYSL2	Ferroptosis-Related Gene
	CKB	Ferroptosis-Related Gene
	RPL10	Ferroptosis-Related Gene
	RPA2	Ferroptosis-Related Gene
	RUVBL1	Ferroptosis-Related Gene
	PDIA3	Ferroptosis-Related Gene
	TUBB4A	Ferroptosis-Related Gene
	EIF4A1	Ferroptosis-Related Gene
	SMC3	Ferroptosis-Related Gene
	VAPB	Ferroptosis-Related Gene
	EWSR1	Ferroptosis-Related Gene
	CCT5	Ferroptosis-Related Gene
	HP	Ferroptosis-Related Gene
	RPL15	Ferroptosis-Related Gene
	RPSA	Ferroptosis-Related Gene
	VAPA	Ferroptosis-Related Gene
	XRCC5	Ferroptosis-Related Gene
	CBX3	Ferroptosis-Related Gene
	FSCN1	Ferroptosis-Related Gene
	TRIM28	Ferroptosis-Related Gene
	BANF1	Ferroptosis-Related Gene
	ACTC1	Ferroptosis-Related Gene
	DUT	Ferroptosis-Related Gene
	CNBP	Ferroptosis-Related Gene
	KHDRBS1	Ferroptosis-Related Gene
	LRPPRC	Ferroptosis-Related Gene
	HNRNPD	Ferroptosis-Related Gene
	RPL26	Ferroptosis-Related Gene
	RPS7	Ferroptosis-Related Gene
	RPL13A	Ferroptosis-Related Gene
	RPL7	Ferroptosis-Related Gene
	RPS13	Ferroptosis-Related Gene
	PDIA4	Ferroptosis-Related Gene
	PTBP1	Ferroptosis-Related Gene
	CCT3	Ferroptosis-Related Gene
	MAP4	Ferroptosis-Related Gene
	HMGN1	Ferroptosis-Related Gene
	PDIA6	Ferroptosis-Related Gene
	RPS3A	Ferroptosis-Related Gene
	RPLP0	Ferroptosis-Related Gene
	RPLP2	Ferroptosis-Related Gene
	PFN2	Ferroptosis-Related Gene
	CCT4	Ferroptosis-Related Gene
	DHX9	Ferroptosis-Related Gene
	HNRNPM	Ferroptosis-Related Gene
	ITIH3	Ferroptosis-Related Gene
	KSR2	Ferroptosis-Related Gene
	MYL6B	Ferroptosis-Related Gene
	RPL30	Ferroptosis-Related Gene
	RPL34	Ferroptosis-Related Gene
	SNRPA	Ferroptosis-Related Gene
	SNRPD2	Ferroptosis-Related Gene
	PLXNA4	Ferroptosis-Related Gene
	SSBP1	Ferroptosis-Related Gene
	CCT6A	Ferroptosis-Related Gene
	CCT8	Ferroptosis-Related Gene
	HNRNPL	Ferroptosis-Related Gene
	RPS4X	Ferroptosis-Related Gene
	SNRPD1	Ferroptosis-Related Gene
	SLC25A31	Ferroptosis-Related Gene
	YBX1	Ferroptosis-Related Gene
	WTAP	Ferroptosis-Related Gene
	HNRNPA3	Ferroptosis-Related Gene
	NACA	Ferroptosis-Related Gene
	NOLC1	Ferroptosis-Related Gene
	NAP1L1	Ferroptosis-Related Gene
	NGB	Ferroptosis-Related Gene
	RUFY1	Ferroptosis-Related Gene
	SNRPC	Ferroptosis-Related Gene
	SNRPF	Ferroptosis-Related Gene
	USP44	Ferroptosis-Related Gene
	ALYREF	Ferroptosis-Related Gene
	ERH	Ferroptosis-Related Gene
	CNTNAP4	Ferroptosis-Related Gene
	FAM120A	Ferroptosis-Related Gene
	MUC16	Ferroptosis-Related Gene
	RPL38	Ferroptosis-Related Gene
	RACK1	Ferroptosis-Related Gene
	TBC1D5	Ferroptosis-Related Gene
	ATP5F1A	Ferroptosis-Related Gene
	RPL36A	Ferroptosis-Related Gene
	TEX264	Ferroptosis-Related Gene
	PCBP3	Ferroptosis-Related Gene
	YTHDF3	Ferroptosis-Related Gene
	WBP11	Ferroptosis-Related Gene
	ACTBL2	Ferroptosis-Related Gene
	RUFY3	Ferroptosis-Related Gene
	ATP5F1B	Ferroptosis-Related Gene
	SNU13	Ferroptosis-Related Gene
	IGKC	Ferroptosis-Related Gene
	RTL1	Ferroptosis-Related Gene
	KBTBD3	Ferroptosis-Related Gene
	KIAA1614	Ferroptosis-Related Gene
	SRSF8	Ferroptosis-Related Gene
	H2AC1	Ferroptosis-Related Gene
	ABRAXAS2	Ferroptosis-Related Gene
	IGHG4	Ferroptosis-Related Gene
	H2AC21	Ferroptosis-Related Gene
	TUBA4B	Ferroptosis-Related Gene
	IGKV1-5	Ferroptosis-Related Gene
	IGLV3-19	Ferroptosis-Related Gene
	FTH1	Ferroptosis-Related Gene
	CP	Ferroptosis-Related Gene
	FTL	Ferroptosis-Related Gene
	SLC11A2	Ferroptosis-Related Gene
	GSS	Ferroptosis-Related Gene
	CYBB	Ferroptosis-Related Gene
	PRNP	Ferroptosis-Related Gene
	SLC40A1	Ferroptosis-Related Gene
	ACSL1	Ferroptosis-Related Gene
	GCLC	Ferroptosis-Related Gene
	STEAP3	Ferroptosis-Related Gene
	MAP1LC3A	Ferroptosis-Related Gene
	SLC39A14	Ferroptosis-Related Gene
	SLC39A8	Ferroptosis-Related Gene
	ACSL5	Ferroptosis-Related Gene
	GCLM	Ferroptosis-Related Gene
	ACSL3	Ferroptosis-Related Gene
	PCBP2	Ferroptosis-Related Gene
	ACSL6	Ferroptosis-Related Gene
	SAT2	Ferroptosis-Related Gene
	FTMT	Ferroptosis-Related Gene
	LPCAT3	Ferroptosis-Related Gene
	MAP1LC3C	Ferroptosis-Related Gene
	MAP1LC3B2	Ferroptosis-Related Gene
	SIAH2	Ferroptosis-Related Gene
	TIGAR	Ferroptosis-Related Gene
	AURKA	Ferroptosis-Related Gene
	CASP8	Ferroptosis-Related Gene
	RIPK1	Ferroptosis-Related Gene
	CDKN2A	Ferroptosis-Related Gene
	MIR4715	Ferroptosis-Related Gene
	CFTR	Ferroptosis-Related Gene
	MIF	Ferroptosis-Related Gene
	MUC1	Ferroptosis-Related Gene
	ALOX15B	Ferroptosis-Related Gene
	DECR1	Ferroptosis-Related Gene
	ANO6	Ferroptosis-Related Gene
	RNF113A	Ferroptosis-Related Gene
	GUCY1A1	Ferroptosis-Related Gene
	MIR7-1	Ferroptosis-Related Gene
	RPL8	Ferroptosis-Related Gene
	IREB2	Ferroptosis-Related Gene
	ATP5MC3	Ferroptosis-Related Gene
	CS	Ferroptosis-Related Gene
	EMC2	Ferroptosis-Related Gene
	ACSF2	Ferroptosis-Related Gene
	NOX1	Ferroptosis-Related Gene
	NOX3	Ferroptosis-Related Gene
	NOX4	Ferroptosis-Related Gene
	NOX5	Ferroptosis-Related Gene
	DUOX1	Ferroptosis-Related Gene
	DUOX2	Ferroptosis-Related Gene
	G6PD	Ferroptosis-Related Gene
	PGD	Ferroptosis-Related Gene
	PIK3CA	Ferroptosis-Related Gene
	FLT3	Ferroptosis-Related Gene
	SCP2	Ferroptosis-Related Gene
	NRAS	Ferroptosis-Related Gene
	KRAS	Ferroptosis-Related Gene
	HRAS	Ferroptosis-Related Gene
	TFR2	Ferroptosis-Related Gene
	SLC38A1	Ferroptosis-Related Gene
	SLC1A5	Ferroptosis-Related Gene
	GLS2	Ferroptosis-Related Gene
	ALOX5	Ferroptosis-Related Gene
	KEAP1	Ferroptosis-Related Gene
	ALOX12B	Ferroptosis-Related Gene
	ALOXE3	Ferroptosis-Related Gene
	PHKG2	Ferroptosis-Related Gene
	ACO1	Ferroptosis-Related Gene
	G6PDX	Ferroptosis-Related Gene
	ULK1	Ferroptosis-Related Gene
	ATG3	Ferroptosis-Related Gene
	ATG4D	Ferroptosis-Related Gene
	GABARAPL2	Ferroptosis-Related Gene
	GABARAPL1	Ferroptosis-Related Gene
	WIPI1	Ferroptosis-Related Gene
	WIPI2	Ferroptosis-Related Gene
	SNX4	Ferroptosis-Related Gene
	ATG13	Ferroptosis-Related Gene
	ULK2	Ferroptosis-Related Gene
	EGFR	Ferroptosis-Related Gene
	MAPK3	Ferroptosis-Related Gene
	BID	Ferroptosis-Related Gene
	ZEB1	Ferroptosis-Related Gene
	DPP4	Ferroptosis-Related Gene
	CDO1	Ferroptosis-Related Gene
	MYB	Ferroptosis-Related Gene
	MAPK8	Ferroptosis-Related Gene
	MAPK9	Ferroptosis-Related Gene
	CHAC1	Ferroptosis-Related Gene
	MAPK14	Ferroptosis-Related Gene
	ABCC1	Ferroptosis-Related Gene
	MIR6852	Ferroptosis-Related Gene
	IFNG	Ferroptosis-Related Gene
	LPIN1	Ferroptosis-Related Gene
	TLR4	Ferroptosis-Related Gene
	ATF3	Ferroptosis-Related Gene
	ATM	Ferroptosis-Related Gene
	YY1AP1	Ferroptosis-Related Gene
	EGLN2	Ferroptosis-Related Gene
	MIOX	Ferroptosis-Related Gene
	TAZ	Ferroptosis-Related Gene
	MTDH	Ferroptosis-Related Gene
	SIRT1	Ferroptosis-Related Gene
	BACH1	Ferroptosis-Related Gene
	PTGS2	Ferroptosis-Related Gene
	DUSP1	Ferroptosis-Related Gene
	NOS2	Ferroptosis-Related Gene
	NCF2	Ferroptosis-Related Gene
	MT3	Ferroptosis-Related Gene
	UBC	Ferroptosis-Related Gene
	ALB	Ferroptosis-Related Gene
	TXNRD1	Ferroptosis-Related Gene
	SRXN1	Ferroptosis-Related Gene
	GPX2	Ferroptosis-Related Gene
	BNIP3	Ferroptosis-Related Gene
	OXSR1	Ferroptosis-Related Gene
	SELENOS	Ferroptosis-Related Gene
	ANGPTL7	Ferroptosis-Related Gene
	DDIT4	Ferroptosis-Related Gene
	LOC284561	Ferroptosis-Related Gene
	ASNS	Ferroptosis-Related Gene
	TSC22D3	Ferroptosis-Related Gene
	DDIT3	Ferroptosis-Related Gene
	JDP2	Ferroptosis-Related Gene
	SLC1A4	Ferroptosis-Related Gene
	PCK2	Ferroptosis-Related Gene
	TXNIP	Ferroptosis-Related Gene
	VLDLR	Ferroptosis-Related Gene
	GPT2	Ferroptosis-Related Gene
	PSAT1	Ferroptosis-Related Gene
	LURAP1L	Ferroptosis-Related Gene
	SLC7A5	Ferroptosis-Related Gene
	HERPUD1	Ferroptosis-Related Gene
	XBP1	Ferroptosis-Related Gene
	ZNF419	Ferroptosis-Related Gene
	KLHL24	Ferroptosis-Related Gene
	TRIB3	Ferroptosis-Related Gene
	ZFP69B	Ferroptosis-Related Gene
	ATP6V1G2	Ferroptosis-Related Gene
	VEGFA	Ferroptosis-Related Gene
	GDF15	Ferroptosis-Related Gene
	TUBE1	Ferroptosis-Related Gene
	ARRDC3	Ferroptosis-Related Gene
	CEBPG	Ferroptosis-Related Gene
	SNORA16A	Ferroptosis-Related Gene
	RGS4	Ferroptosis-Related Gene
	BLOC1S5-TXNDC5	Ferroptosis-Related Gene
	LOC390705	Ferroptosis-Related Gene
	EIF2S1	Ferroptosis-Related Gene
	KIM-1	Ferroptosis-Related Gene
	IL6	Ferroptosis-Related Gene
	CXCL2	Ferroptosis-Related Gene
	RELA	Ferroptosis-Related Gene
	HSD17B11	Ferroptosis-Related Gene
	AGPAT3	Ferroptosis-Related Gene
	SETD1B	Ferroptosis-Related Gene
	MAFG	Ferroptosis-Related Gene
	IL33	Ferroptosis-Related Gene
	HAMP	Ferroptosis-Related Gene
	DRD5	Ferroptosis-Related Gene
	DRD4	Ferroptosis-Related Gene
	SLC2A1	Ferroptosis-Related Gene
	SLC2A3	Ferroptosis-Related Gene
	SLC2A6	Ferroptosis-Related Gene
	SLC2A8	Ferroptosis-Related Gene
	SLC2A12	Ferroptosis-Related Gene
	GLUT13	Ferroptosis-Related Gene
	SLC2A14	Ferroptosis-Related Gene
	EIF2AK4	Ferroptosis-Related Gene
	TFAP2C	Ferroptosis-Related Gene
	SP1	Ferroptosis-Related Gene
	HBA1	Ferroptosis-Related Gene
	NNMT	Ferroptosis-Related Gene
	PLIN4	Ferroptosis-Related Gene
	HIC1	Ferroptosis-Related Gene
	STMN1	Ferroptosis-Related Gene
	RRM2	Ferroptosis-Related Gene
	CAPG	Ferroptosis-Related Gene
	HNF4A	Ferroptosis-Related Gene
	PRDX1	Ferroptosis-Related Gene
	MIR30B	Ferroptosis-Related Gene
	HSF1	Ferroptosis-Related Gene
	SQSTM1	Ferroptosis-Related Gene
	NQO1	Ferroptosis-Related Gene
	SCD	Ferroptosis-Related Gene
	FADS2	Ferroptosis-Related Gene
	SRC	Ferroptosis-Related Gene
	STAT3	Ferroptosis-Related Gene
	PML	Ferroptosis-Related Gene
	MTOR	Ferroptosis-Related Gene
	TP63	Ferroptosis-Related Gene
	CDKN1A	Ferroptosis-Related Gene
	ENPP2	Ferroptosis-Related Gene
	CISD2	Ferroptosis-Related Gene
	MIR9-2	Ferroptosis-Related Gene
	MIR9-3	Ferroptosis-Related Gene
	ISCU	Ferroptosis-Related Gene
	BRD4	Ferroptosis-Related Gene
	MIR17	Ferroptosis-Related Gene
	TMBIM4	Ferroptosis-Related Gene
	MIR212	Ferroptosis-Related Gene
	Fer1HCH	Ferroptosis-Related Gene
	CHMP5	Ferroptosis-Related Gene
	CHMP6	Ferroptosis-Related Gene
	CAV1	Ferroptosis-Related Gene
	GCH1	Ferroptosis-Related Gene
