# Supplementary material for: Role of ferroptosis-related genes in Stanford type a aortic dissection and identification of key genes: new insights from bioinformatic analysis
Source: Bioengineered. 2021 Nov 30;12(2):9976–90. doi: 10.1080/21655979.2021.1988840 (PMC8809966; doi:10.1080/21655979.2021.1988840)
Supplement: Supplemental Material [file KBIE_A_1988840_SM5399.zip › Table S2 Detailed primer information.xlsx]

## Sheet: Sheet1
		Table S2 Detailed primer information
		Gene	Primer sequence
		ACTB	F	B661202, Sangon Biotech
			R
		PTGS2	F	CCATCCTCCTTGAACACGGACTTG
			R	CTGGTATTTCATCTCTCTGCTCTGGTC
		CA9	F	CAGGGTGTCATCTGGACTGTGTTC
			R	AAGGTTGTGTGGCTCGGAAGTTC
		HMOX1	F	AGGAGATAGAGCGAAACAAGCAGAAC
			R	GTGTGGCTGGTGTGTAAGGGATG
		IL6	F	AGTTGCCTTCTTGGGACTGATGTTG
			R	GGTATCCTCTGTGAAGTCTCCTCTCC
		CDKN1A	F	GCTGTCTTGCACTCTGGTGTCTC
			R	TGATAGAAATCTGTTAGGCTGGTCTGC
		HIF1A	F	GTCTCCATTACCTGCCTCTGAAACTC
			R	GTGACTCTGGGCTTGACTCTAACTTC
		MYC	F	CGCCTACATCCTGTCCGTTCAAG
			R	TTCAACTGTTCTCGCCGTTTCCTC
