# Supplementary material for: Role of ferroptosis-related genes in Stanford type a aortic dissection and identification of key genes: new insights from bioinformatic analysis
Source: Bioengineered. 2021 Nov 30;12(2):9976–90. doi: 10.1080/21655979.2021.1988840 (PMC8809966; doi:10.1080/21655979.2021.1988840)
Supplement: Supplemental Material [file KBIE_A_1988840_SM5399.zip › Table S3 Core genes identified by GSEA in GSE153434.xlsx]

## Sheet: Table S2 Core genes identified 
	Table S3 Core genes identified by GSEA in GSE153434
	SYMBOL	RANK IN GENE LIST	RANK METRIC SCORE	RUNNING ES	CORE GENE
	NNMT	7	2.28025	0.0122979	Yes
	DDIT4	24	1.9388	0.0225112	Yes
	HIF1A	39	1.74864	0.0317332	Yes
	STAT3	54	1.64151	0.0403695	Yes
	VEGFA	59	1.6185	0.0491218	Yes
	PDIA4	75	1.55243	0.0572469	Yes
	PLIN2	77	1.54196	0.0656533	Yes
	EIF4A1	80	1.53579	0.0740018	Yes
	PGK1	94	1.47992	0.0817787	Yes
	PTEN	145	1.32298	0.0878026	Yes
	ARRDC3	159	1.29	0.0945412	Yes
	PANX1	171	1.27469	0.101244	Yes
	ACVR1B	185	1.24967	0.107762	Yes
	CA9	189	1.23855	0.114462	Yes
	GABPB1	195	1.23427	0.121089	Yes
	SLC3A2	198	1.23116	0.127772	Yes
	CP	244	1.16238	0.133039	Yes
	SLC2A1	249	1.15734	0.13927	Yes
	LPCAT3	262	1.14484	0.145239	Yes
	SAT1	278	1.12985	0.151053	Yes
	SLC38A1	361	1.05798	0.154854	Yes
	AKR1C3	378	1.04519	0.160182	Yes
	SLC39A14	381	1.04453	0.165844	Yes
	RELA	394	1.03367	0.171206	Yes
	ASNS	399	1.03028	0.176742	Yes
	PDIA6	416	1.01333	0.181895	Yes
	MAP3K5	421	1.01195	0.187331	Yes
	ALOX15B	435	1.00183	0.192494	Yes
	MT3	453	0.988032	0.197485	Yes
	MYC	454	0.983314	0.202861	Yes
	GCLM	460	0.980592	0.208102	Yes
	AKR1C1	476	0.970117	0.213043	Yes
	BRD4	506	0.949541	0.217533	Yes
	CDKN1A	542	0.924405	0.221741	Yes
	SIAH2	581	0.903744	0.225763	Yes
	WWTR1	591	0.896409	0.230446	Yes
	GPI	598	0.894067	0.235189	Yes
	CISD1	603	0.892654	0.239973	Yes
	GDF15	618	0.887776	0.244488	Yes
	FTH1	628	0.88333	0.2491	Yes
	MUC1	646	0.873279	0.253464	Yes
	HMOX1	653	0.870068	0.258076	Yes
	NOLC1	681	0.8594	0.262121	Yes
	WTAP	700	0.851052	0.266339	Yes
	PRDX6	707	0.848151	0.270831	Yes
	RPLP0	770	0.824902	0.273841	Yes
	SLC7A11	778	0.823112	0.278172	Yes
	VDAC1	794	0.818272	0.282283	Yes
	SNRPD1	842	0.801585	0.285529	Yes
	STEAP3	847	0.799099	0.289801	Yes
	HILPDA	854	0.797183	0.294015	Yes
	MIF	912	0.77983	0.2969	Yes
	IL33	918	0.779079	0.301038	Yes
	CCT4	921	0.777586	0.305241	Yes
	SNRPF	957	0.766225	0.308584	Yes
	RNF113A	1060	0.734946	0.310135	Yes
	POR	1066	0.733143	0.314023	Yes
	RIPK1	1073	0.730982	0.317874	Yes
	PCBP3	1082	0.728973	0.321666	Yes
	SESN2	1093	0.725426	0.325391	Yes
	HNRNPA3	1100	0.724077	0.329204	Yes
	PCBP1	1117	0.720009	0.332754	Yes
	ERH	1152	0.708	0.335802	Yes
	ARNTL	1181	0.702788	0.338968	Yes
	PGD	1194	0.700434	0.342507	Yes
	SLC7A5	1247	0.69094	0.345027	Yes
	HSPA5	1249	0.690294	0.348777	Yes
	CAPG	1267	0.685486	0.352113	Yes
	SLC2A14	1275	0.68389	0.355683	Yes
	LONP1	1280	0.682156	0.359316	Yes
	SLC11A2	1284	0.680859	0.362966	Yes
	ATF4	1349	0.666799	0.365064	Yes
	ENPP2	1364	0.663977	0.368355	Yes
	MAP1LC3B	1395	0.656033	0.371217	Yes
	BNIP3	1438	0.649086	0.373749	Yes
	ZFP69B	1491	0.638152	0.375981	Yes
	EIF2S1	1501	0.636014	0.37924	Yes
	SNRPD2	1584	0.619657	0.380645	Yes
	PTBP1	1629	0.610576	0.382919	Yes
	TFR2	1677	0.603269	0.38508	Yes
	RRM2	1712	0.597921	0.387527	Yes
	SLC1A5	1849	0.579846	0.387407	Yes
	XRCC6	1850	0.579673	0.390577	Yes
	TNFAIP3	1982	0.564798	0.390496	Yes
	DPYSL2	2056	0.555911	0.391769	Yes
	WBP11	2084	0.5527	0.394138	Yes
	SNRPC	2099	0.550847	0.396811	Yes
	XBP1	2122	0.547928	0.399275	Yes
	PML	2175	0.541242	0.400976	Yes
	EPAS1	2202	0.538308	0.40329	Yes
	SRXN1	2214	0.537129	0.405961	Yes
	HMGN1	2232	0.534429	0.408472	Yes
	SLC2A3	2241	0.533823	0.411197	Yes
	TFRC	2278	0.529077	0.413219	Yes
	TSC22D3	2371	0.518446	0.413828	Yes
	PCK2	2389	0.516001	0.416238	Yes
	DDIT3	2391	0.515754	0.419034	Yes
	ENO2	2446	0.511186	0.420522	Yes
	ALOXE3	2478	0.508421	0.422552	Yes
	MDM2	2540	0.502004	0.423821	Yes
	NOS2	2551	0.500978	0.426319	Yes
	SLC2A6	2559	0.500659	0.428887	Yes
	GCH1	2606	0.495238	0.430482	Yes
	RPL36A	2608	0.494992	0.433164	Yes
	SLC39A8	2718	0.482544	0.433165	Yes
	IL6	2720	0.482322	0.435778	Yes
	MT1G	2797	0.474225	0.436533	Yes
	CCT5	2801	0.47414	0.439053	Yes
	AURKA	2847	0.469076	0.440529	Yes
	OXSR1	2888	0.465126	0.442104	Yes
	EMC2	2977	0.455992	0.442469	Yes
	RPSA	3156	0.440703	0.440572	Yes
	YWHAE	3267	0.432631	0.440277	Yes
	PRKAA1	3280	0.431805	0.442348	Yes
	PTGS2	3310	0.428831	0.443991	Yes
	UBC	3351	0.426903	0.445357	Yes
	FTL	3398	0.423405	0.446559	Yes
	CNBP	3471	0.419212	0.44711	Yes
	XRCC5	3506	0.417336	0.448569	Yes
	HELLS	3540	0.415272	0.450041	Yes
	ACO1	3552	0.414642	0.452042	Yes
	BACH1	3614	0.410757	0.452812	Yes
	BECN1	3619	0.410446	0.45496	Yes
	YTHDF3	3690	0.40515	0.455482	Yes
	SQSTM1	3692	0.405115	0.457672	Yes
	FAM120A	3821	0.398084	0.456753	Yes
	DHX9	3823	0.397961	0.458904	Yes
	ZFP36	3864	0.395466	0.460099	Yes
	NAP1L1	3944	0.389489	0.460317	Yes
	HNRNPD	3953	0.389266	0.462252	Yes
	SRC	3966	0.388398	0.464086	Yes
	CBX3	4026	0.383014	0.464753	Yes
	TXNIP	4059	0.380915	0.466061	Yes
	PROM2	4144	0.375365	0.466081	Yes
	NCF2	4218	0.370698	0.466342	Yes
	CCT8	4253	0.369137	0.467538	Yes
	EWSR1	4262	0.36878	0.469361	Yes
	ATG7	4284	0.366976	0.470859	Yes
	IREB2	4340	0.363625	0.471517	Yes
	NFS1	4427	0.358672	0.471398	Yes
	HSPA9	4458	0.356755	0.472623	Yes
	BID	4598	0.347966	0.471163	Yes
	RPL13A	4609	0.347337	0.47282	Yes
	ABCC1	4619	0.346733	0.474498	Yes
	PDIA3	4702	0.341518	0.474382	Yes
	BAP1	4801	0.336588	0.473851	Yes
	HNRNPM	4809	0.336122	0.47552	Yes
	KHDRBS1	4859	0.333239	0.476156	Yes
	TRIB3	4867	0.332898	0.477807	Yes
	NQO1	4869	0.33285	0.479603	Yes
	ALOX12B	4901	0.331186	0.480664	Yes
	KEAP1	4955	0.328602	0.481178	Yes
	RPL26	5004	0.325811	0.481799	Yes
	LOC284561	5272	0.30945	0.477032	No
	RUVBL1	5382	0.30522	0.476064	No
	CISD2	5468	0.303044	0.475665	No
	MIR17	5525	0.301672	0.47596	No
	HAMP	5586	0.299762	0.476147	No
	ALOX5	5654	0.297819	0.476155	No
	TUBE1	5720	0.296369	0.476203	No
	CCT6A	5741	0.295863	0.477337	No
	GABARAPL1	5863	0.292869	0.476011	No
	G3BP1	6557	0.274032	0.460746	No
	YWHAG	6788	0.267112	0.456643	No
	WIPI1	6931	0.261841	0.454639	No
	NFE2L2	6995	0.259646	0.454535	No
	CASP8	7143	0.252451	0.452359	No
	ELAVL1	7324	0.244483	0.449342	No
	MDM4	7403	0.242547	0.448781	No
	PSAT1	7593	0.232835	0.445482	No
	YWHAB	7671	0.227305	0.444863	No
	FASN	7996	0.214095	0.438196	No
	PRC1	8007	0.213548	0.439121	No
	SRSF8	8008	0.213407	0.440288	No
	MYL6B	8047	0.211693	0.440526	No
	SAT2	8165	0.208306	0.438835	No
	BANF1	8250	0.205006	0.437924	No
	AHCY	8267	0.204442	0.438655	No
	RGS4	8348	0.201289	0.43782	No
	MTOR	8493	0.196421	0.435411	No
	SNRPA	8508	0.1952	0.436139	No
	PVT1	8567	0.192349	0.435788	No
	MAPK8	8591	0.191065	0.436276	No
	PARK7	8759	0.18225	0.433233	No
	VAPA	8956	0.174627	0.429447	No
	CCT3	9014	0.171585	0.429006	No
	HSF1	9064	0.169203	0.428746	No
	YY1AP1	9191	0.162937	0.426589	No
	HDDC3	9455	0.152231	0.421059	No
	ALYREF	9505	0.149362	0.420691	No
	G6PD	9525	0.148579	0.421043	No
	BLOC1S5-TXNDC5	9559	0.146932	0.421048	No
	SMC3	9566	0.146668	0.421705	No
	GABPB1-AS1	9816	0.134794	0.416419	No
	GPT2	9862	0.132833	0.416057	No
	HERPUD1	9958	0.128204	0.41446	No
	DECR1	10089	0.122665	0.411986	No
	ATG4D	10253	0.114023	0.408666	No
	RPA2	10423	0.106574	0.405161	No
	HNRNPA1	10477	0.104078	0.404448	No
	TEX264	10491	0.103543	0.404699	No
	SSBP1	10501	0.103093	0.405045	No
	ATG3	10574	0.0999311	0.40385	No
	RPS13	10677	0.0952711	0.401904	No
	MAPK14	10734	0.0932401	0.401059	No
	SP1	10964	0.0831099	0.395974	No
	IDH2	11101	0.0775857	0.393108	No
	AGPAT3	11386	0.0642076	0.386589	No
	PHKG2	11456	0.0614414	0.385256	No
	CDKN2A	11534	0.0580748	0.383711	No
	TP53	11557	0.0571646	0.383492	No
	LDHB	11573	0.0563907	0.383437	No
	EGFR	11767	0.0481405	0.379032	No
	MAPK3	11805	0.0466588	0.378392	No
	CBS	11818	0.0460327	0.378353	No
	AKR1C2	11834	0.0457222	0.37824	No
	RPL7	11859	0.0448416	0.377905	No
	RPLP2	11925	0.0420351	0.376562	No
	CFTR	11972	0.0389911	0.375663	No
	CD44	11982	0.038675	0.375657	No
	EGLN2	11986	0.0384701	0.375794	No
	ACSL3	12005	0.0378861	0.375566	No
	HSP90B1	12012	0.0375634	0.375626	No
	ACSL4	12037	0.0362096	0.375244	No
	EGLN1	12161	0.0310056	0.372438	No
	TRIM28	12234	0.0279773	0.370849	No
	PCBP2	12264	0.0270918	0.370296	No
	DLST	12276	0.0263816	0.370174	No
	LRPPRC	12640	0.0102958	0.361449	No
	YAP1	12687	0.00875037	0.360385	No
	HRAS	12918	0	0.354821	No
	IFNG	13019	0	0.352402	No
	LINC00336	13813	0	0.33322	No
	ACTBL2	15616	0	0.28963	No
	ALOX12	15729	0	0.286921	No
	CNTNAP4	16514	0	0.267956	No
	DRD4	16945	0	0.257554	No
	DRD5	16946	0	0.257554	No
	RTL1	18511	0	0.219722	No
	LPIN1	18974	0	0.208546	No
	MIOX	19142	0	0.204506	No
	MIR137	19236	0	0.202257	No
	MIR212	19312	0	0.200443	No
	MIR30B	19333	0	0.199959	No
	MIR326	19409	0	0.198145	No
	MIR9-1	20164	0	0.179906	No
	MIR9-3	20170	0	0.179785	No
	NGB	20593	0	0.169577	No
	NOX1	20648	0	0.16827	No
	NOX3	20649	0	0.16827	No
	FTMT	24557	0	0.0737614	No
	GPX2	24792	0	0.068101	No
	HNF4A	25067	0	0.0614731	No
	LOC390705	27229	0	0.00919925	No
	VAPB	27852	-0.000358	-0.00584475	No
	IGLV3-19	27936	-0.00322384	-0.00783486	No
	WIPI2	28036	-0.00785393	-0.0101867	No
	ATG16L1	28065	-0.00891055	-0.0108153	No
	MIR214	28098	-0.0105655	-0.0115316	No
	RPS7	28115	-0.0112063	-0.0118574	No
	RB1	28180	-0.0130352	-0.0133342	No
	AIFM2	28260	-0.0160754	-0.0151573	No
	TNF	28426	-0.0228005	-0.0190239	No
	ATP6V1G2	28466	-0.0241303	-0.0198354	No
	VLDLR	28543	-0.0278032	-0.0215218	No
	CDO1	28669	-0.0318816	-0.0243712	No
	ACSL1	28898	-0.0411257	-0.0296616	No
	NF2	28901	-0.0412944	-0.0294842	No
	GNB3	28941	-0.0433896	-0.0301904	No
	ANXA1	29060	-0.0486216	-0.0327789	No
	ABCB6	29106	-0.0508754	-0.0335893	No
	YBX1	29109	-0.0509197	-0.0333593	No
	CHMP6	29228	-0.0559379	-0.0359078	No
	OTUB1	29342	-0.0604335	-0.0383108	No
	SREBF1	29362	-0.0614436	-0.0384345	No
	GCLC	29577	-0.0699995	-0.0432283	No
	PRKAA2	29665	-0.0737708	-0.0449295	No
	TMBIM4	29713	-0.07552	-0.0456535	No
	FLT3	29727	-0.0761222	-0.0455518	No
	VDAC2	29736	-0.0764228	-0.0453274	No
	ULK1	29873	-0.0826028	-0.0481656	No
	MAFG	30074	-0.0909832	-0.0525061	No
	MAPK9	30091	-0.0917808	-0.0523913	No
	USP44	30129	-0.093372	-0.0527758	No
	NRAS	30232	-0.0975972	-0.0547096	No
	MIR6852	30256	-0.0988861	-0.0547253	No
	KRAS	30311	-0.10119	-0.0554782	No
	IGKV1-5	30318	-0.101386	-0.055069	No
	ITIH3	30548	-0.111184	-0.0600006	No
	MAP1LC3B2	30703	-0.117168	-0.0630852	No
	ATF3	30708	-0.117423	-0.0625399	No
	RUFY1	30721	-0.118074	-0.0621846	No
	MIR7-1	30779	-0.120084	-0.0629069	No
	ALOX15	30832	-0.121988	-0.0634978	No
	ATM	30868	-0.123459	-0.0636694	No
	STMN1	30901	-0.124834	-0.0637609	No
	SCP2	31063	-0.131004	-0.0669392	No
	SIRT1	31082	-0.132051	-0.0666527	No
	PLXNA4	31115	-0.133035	-0.0666994	No
	RPL38	31218	-0.137082	-0.0684172	No
	ZEB1	31350	-0.142492	-0.070807	No
	SLC2A8	31363	-0.142845	-0.0703163	No
	ACSF2	31431	-0.145804	-0.0711398	No
	G0S2	31440	-0.14609	-0.0705346	No
	PRDX2	31482	-0.148101	-0.0707166	No
	ALDOA	31579	-0.151973	-0.0722079	No
	RPS4X	31677	-0.156541	-0.0736984	No
	MTDH	31848	-0.162645	-0.0769214	No
	STYK1	31993	-0.168422	-0.0794838	No
	RPL5	32020	-0.169405	-0.0791865	No
	CS	32021	-0.169512	-0.0782598	No
	EIF2AK4	32022	-0.169602	-0.0773324	No
	TUBA4B	32316	-0.180315	-0.0834341	No
	CFL1	32324	-0.180772	-0.0826151	No
	FH	32329	-0.181039	-0.081722	No
	LAMP2	32379	-0.183072	-0.0819064	No
	FANCD2	32389	-0.183368	-0.0811216	No
	DNAJB6	32403	-0.183997	-0.08043	No
	NOX5	32480	-0.187218	-0.0812448	No
	RPL8	32618	-0.194644	-0.0834946	No
	SLC25A31	32683	-0.198273	-0.0839587	No
	CEBPG	32707	-0.19959	-0.0834238	No
	HADHA	32721	-0.200205	-0.0826436	No
	MYB	32723	-0.200295	-0.0815727	No
	PRDX1	32746	-0.201359	-0.081004	No
	ATG5	32851	-0.205959	-0.0823936	No
	NEDD4	32853	-0.20602	-0.0812914	No
	NACA	32862	-0.206375	-0.0803565	No
	TGFBR1	32893	-0.207607	-0.0799471	No
	FBXW7	33223	-0.220213	-0.0867015	No
	RUFY3	33389	-0.227114	-0.0894511	No
	MYH9	33477	-0.230201	-0.090297	No
	PIK3CA	33518	-0.232315	-0.0899944	No
	IGHG4	33538	-0.233214	-0.0891789	No
	CXCL2	33546	-0.23347	-0.0880717	No
	CCL5	33560	-0.234437	-0.0871044	No
	GOT1	33658	-0.240175	-0.0881376	No
	RPS3A	33662	-0.24028	-0.0868965	No
	HP	33725	-0.243586	-0.0870645	No
	RPL30	34150	-0.262037	-0.0958882	No
	GSS	34155	-0.262384	-0.0945504	No
	HSPB1	34277	-0.267612	-0.0960142	No
	HNRNPL	34492	-0.275507	-0.0996844	No
	SNORA16A	34532	-0.276592	-0.0991155	No
	IDH1	34717	-0.282858	-0.10202	No
	GLS2	34809	-0.286478	-0.102655	No
	ZNF419	34825	-0.287257	-0.101447	No
	MIR4715	35240	-0.296389	-0.109841	No
	CHAC1	35417	-0.299885	-0.112459	No
	MAP1LC3A	35585	-0.301986	-0.114847	No
	MIR9-2	35617	-0.302774	-0.113942	No
	KSR2	35641	-0.303048	-0.112841	No
	YWHAZ	35718	-0.304056	-0.113017	No
	ALB	36001	-0.308684	-0.118151	No
	RPL10	36241	-0.317608	-0.122196	No
	ULK2	36423	-0.326293	-0.12479	No
	SOCS1	36759	-0.345551	-0.131005	No
	HSD17B11	36789	-0.34711	-0.129808	No
	HBA1	36822	-0.34954	-0.128671	No
	ATG13	36947	-0.357352	-0.129717	No
	UBA1	36952	-0.358029	-0.127856	No
	SCD	36956	-0.358277	-0.12597	No
	TUBB4A	36961	-0.358761	-0.124105	No
	SNX4	37231	-0.376275	-0.128555	No
	MUC16	37315	-0.382638	-0.12847	No
	NOX4	37351	-0.385192	-0.127211	No
	TP63	37404	-0.389099	-0.126342	No
	ACTC1	37445	-0.392021	-0.125166	No
	CHMP5	37650	-0.406663	-0.127877	No
	IGKC	37791	-0.415452	-0.128992	No
	TF	38010	-0.431982	-0.131904	No
	RPL34	38108	-0.438706	-0.131851	No
	KLHL24	38179	-0.442944	-0.131123	No
	MAP1LC3C	38367	-0.455128	-0.133158	No
	HMGB1	38416	-0.458005	-0.131815	No
	TXNRD1	38434	-0.458939	-0.129717	No
	PRNP	38586	-0.470758	-0.130796	No
	JDP2	38646	-0.475875	-0.129621	No
	SLC2A12	38684	-0.479694	-0.127893	No
	DUOX2	38895	-0.506518	-0.130204	No
	SETD1B	38932	-0.510745	-0.128282	No
	NCOA4	39034	-0.521825	-0.127872	No
	ACSL5	39063	-0.525405	-0.125677	No
	ACSL6	39081	-0.526769	-0.123208	No
	TAZ	39162	-0.534996	-0.122218	No
	VDAC3	39374	-0.558357	-0.124269	No
	PLA2G6	39423	-0.56391	-0.122347	No
	CYBB	39435	-0.565597	-0.119521	No
	TBC1D5	39483	-0.572018	-0.11753	No
	RPL15	39687	-0.59749	-0.119174	No
	DUSP1	39689	-0.597887	-0.115929	No
	HIC1	39708	-0.600779	-0.11308	No
	CKB	39775	-0.609848	-0.111342	No
	DUOX1	39801	-0.613722	-0.108591	No
	PEBP1	39806	-0.614424	-0.105329	No
	KIAA1614	39856	-0.622626	-0.10311	No
	TLR4	39874	-0.626219	-0.100097	No
	GSTP1	39881	-0.627715	-0.0968105	No
	ANO6	39902	-0.630659	-0.0938461	No
	MAPK1	39967	-0.639538	-0.0918976	No
	TFAP2C	40010	-0.647005	-0.0893761	No
	ISCU	40073	-0.658659	-0.0872746	No
	PLIN4	40151	-0.671671	-0.0854649	No
	DUT	40221	-0.688752	-0.0833682	No
	FADS2	40278	-0.698164	-0.0809057	No
	LINC00472	40437	-0.733866	-0.0807152	No
	KBTBD3	40518	-0.756232	-0.0785157	No
	CYB5R1	40539	-0.759898	-0.0748448	No
	TUBA1A	40540	-0.760505	-0.0706868	No
	ABCB10	40684	-0.799548	-0.0697744	No
	MAP4	40864	-0.851282	-0.0694499	No
	ANGPTL7	40953	-0.886748	-0.0667304	No
	GPX4	41020	-0.90824	-0.0633611	No
	FSCN1	41076	-0.931801	-0.0595969	No
	DPP4	41147	-0.962817	-0.056026	No
	VIM	41239	-1.0041	-0.0527374	No
	UCHL1	41248	-1.00808	-0.0474193	No
	SLC40A1	41256	-1.01371	-0.0420461	No
	SLC1A4	41261	-1.01858	-0.0365738	No
	JUN	41286	-1.03573	-0.0314915	No
	LURAP1L	41365	-1.0876	-0.0274319	No
	PFN2	41438	-1.1425	-0.022927	No
	GABARAPL2	41463	-1.1631	-0.0171483	No
	ITGA6	41588	-1.30604	-0.0130071	No
	CAV1	41618	-1.35841	-0.00628154	No
	MYH10	41734	-1.79488	0.00075	No
