# Supplementary material for: Role of ferroptosis-related genes in Stanford type a aortic dissection and identification of key genes: new insights from bioinformatic analysis
Source: Bioengineered. 2021 Nov 30;12(2):9976–90. doi: 10.1080/21655979.2021.1988840 (PMC8809966; doi:10.1080/21655979.2021.1988840)
Supplement: Supplemental Material [file KBIE_A_1988840_SM5399.zip › Table S4 DEGs identified in GSE153434.xlsx]

## Sheet: Table S3 DEGs identified in GSE
	Table S4 DEGs identified in GSE153434
	Gene symbol	logFC	PValue	FDR
	MTHFD2	2.27805	5.73e-100	1.16e-95
	ELL2	2.80119	4.32e-81	4.4e-77
	C10orf10	3.96338	7.05e-66	4.78e-62
	FAM20C	3.37045	3.81e-55	1.94e-51
	MT1X	3.82228	3.87e-53	1.58e-49
	ITGB4	-4.81705	1.54e-45	5.21e-42
	GLRX	4.30631	9.31e-42	2.7e-38
	PI16	-10.2884	1.27e-41	3.24e-38
	NNMT	2.08995	1.09e-39	2.46e-36
	CLMP	2.02003	6.74e-39	1.37e-35
	ITGB3	2.26098	4.57e-38	8.44e-35
	THRB	-1.83836	4.18e-37	7.08e-34
	DCN	-3.74006	4.59e-35	7.18e-32
	CCL15-CCL14	-9.78834	4.34e-34	6.3e-31
	C1QTNF7	-2.60462	3.16e-33	4.29e-30
	LSAMP	-9.50746	4.2e-33	5.33e-30
	SDPR	-4.99107	6.64e-33	7.94e-30
	CA9	9.96169	9.9e-33	1.12e-29
	PODXL	-3.11251	4.45e-32	4.76e-29
	ANKRD6	-1.76653	4.18e-31	4.25e-28
	CRISPLD1	-2.46178	5.08e-31	4.92e-28
	ITPKC	2.06627	5.54e-31	5.12e-28
	DARC	-8.39568	1.08e-30	9.59e-28
	IGFBP3	3.47531	1.65e-30	1.4e-27
	SBNO2	2.20195	1.72e-30	1.4e-27
	RAMP3	-8.67404	2.76e-30	2.16e-27
	SCN7A	-11.0293	3.07e-30	2.31e-27
	ABCG2	-3.10371	6.57e-30	4.77e-27
	SERPINA3	5.12684	1.61e-29	1.13e-26
	MT2A	3.57551	1.07e-28	7.27e-26
	DDIT4	3.0098	2.4e-28	1.57e-25
	VEGFA	4.19099	3.05e-28	1.94e-25
	ITGA5	2.61341	9.33e-28	5.75e-25
	ABCC3	2.51815	2.04e-27	1.22e-24
	ATP1A1	1.29859	2.65e-27	1.54e-24
	OSMR	1.71496	3.94e-27	2.23e-24
	UBASH3B	2.7644	1.33e-26	7.33e-24
	APOD	-5.86101	1.4e-26	7.51e-24
	PTPRB	-4.78078	1.63e-26	8.49e-24
	NAMPTL	3.74611	2.4e-26	1.22e-23
	SERPINA1	3.40785	5.59e-26	2.77e-23
	OLFML2A	-5.82732	2.52e-25	1.22e-22
	LOC100131825	-8.68194	3.96e-25	1.87e-22
	GCKR	8.5547	5.2e-25	2.4e-22
	RNF24	1.36939	9.41e-25	4.25e-22
	OLFML1	-1.9423	1.42e-24	6.3e-22
	MMP14	1.6281	7.91e-24	3.42e-21
	TLR2	3.04472	2.1e-23	8.88e-21
	KCNN3	-3.20069	2.8e-23	1.16e-20
	IL1RAP	2.91783	5.3e-23	2.16e-20
	HMOX1	3.92338	3.83e-22	1.53e-19
	LDB2	-3.50302	5.42e-22	2.12e-19
	TNFRSF10D	2.2026	1.01e-21	3.83e-19
	YARS	1.05667	1.02e-21	3.83e-19
	APLN	3.50284	1.45e-21	5.37e-19
	THBS2	2.34151	2.07e-21	7.5e-19
	TRAF3IP2	2.019	3.04e-21	1.09e-18
	PDGFRA	1.64795	3.15e-21	1.1e-18
	GADD45B	2.50498	4.37e-21	1.51e-18
	ERRFI1	2.91876	6.88e-21	2.33e-18
	SPRED3	2.85504	1.4e-20	4.66e-18
	RAMP2	-4.81065	1.63e-20	5.36e-18
	IFITM3	1.60791	2.38e-20	7.69e-18
	GEM	-1.99645	3.44e-20	1.07e-17
	SMIM3	2.1487	3.48e-20	1.07e-17
	CNTFR	-7.96398	4.12e-20	1.25e-17
	ITM2A	-2.46418	4.45e-20	1.33e-17
	MYRIP	-6.47985	5.35e-20	1.58e-17
	HK2	2.82279	6.22e-20	1.81e-17
	NTRK2	-2.93206	7.73e-20	2.21e-17
	MMP19	2.48368	1.24e-19	3.51e-17
	LDHA	1.23437	2.27e-19	6.31e-17
	ATP8A1	-2.03151	3.69e-19	1e-16
	THBD	3.47902	4.13e-19	1.1e-16
	WBP1L	1.06905	4.47e-19	1.18e-16
	PTX3	3.92291	6.1e-19	1.59e-16
	ITGA6	-3.01285	9.94e-19	2.56e-16
	SLC20A1	1.97443	1.2e-18	3.05e-16
	CDK2	1.59526	1.57e-18	3.93e-16
	CASP4	1.57472	1.99e-18	4.93e-16
	FAM129B	1.41921	2.52e-18	6.17e-16
	CLSTN2	-4.31776	3.12e-18	7.55e-16
	AMIGO2	-2.04796	3.32e-18	7.94e-16
	CHRDL1	-6.66464	3.65e-18	8.63e-16
	YBX3	1.46285	4.04e-18	9.43e-16
	HIF1A	1.64919	4.29e-18	9.91e-16
	ERO1L	1.81825	5.62e-18	1.27e-15
	PLP1	-3.95823	5.64e-18	1.27e-15
	ECSCR	-4.03558	6.1e-18	1.36e-15
	C1RL	1.94086	6.38e-18	1.41e-15
	PNP	2.46058	8.04e-18	1.76e-15
	PLVAP	-3.63621	8.72e-18	1.89e-15
	PLIN2	2.14521	9.73e-18	2.08e-15
	FAM26E	-1.46972	1.08e-17	2.27e-15
	TNC	4.11346	1.08e-17	2.27e-15
	LGI2	-2.30677	1.16e-17	2.4e-15
	CFD	-5.52934	1.21e-17	2.49e-15
	VWF	-6.40872	1.25e-17	2.54e-15
	ANXA3	-2.81462	1.37e-17	2.77e-15
	SLC38A5	3.22526	1.46e-17	2.9e-15
	SHC1	1.24243	1.55e-17	3.06e-15
	TM4SF1	2.03099	1.67e-17	3.26e-15
	ETS2	1.33536	2.73e-17	5.28e-15
	RHOBTB1	-1.46527	3.36e-17	6.44e-15
	TTN	-2.72178	3.72e-17	7.06e-15
	PHC2	1.72476	4e-17	7.54e-15
	SLC11A1	3.42591	5.36e-17	1e-14
	LOC100129034	1.34251	5.42e-17	1e-14
	GRIN2A	-3.52751	7.15e-17	1.31e-14
	TGM2	2.19605	9.77e-17	1.77e-14
	DNASE1L3	-7.86644	1.04e-16	1.86e-14
	CXCL14	-10.0654	1.05e-16	1.87e-14
	TPH1	-2.17704	1.07e-16	1.89e-14
	TEK	-3.10658	1.36e-16	2.38e-14
	LAMB1	1.33865	1.39e-16	2.41e-14
	BCL6	1.87535	1.53e-16	2.63e-14
	C1QTNF1	2.21723	2.08e-16	3.56e-14
	PPP1R18	1.27254	2.35e-16	3.98e-14
	CDH5	-3.81749	3.1e-16	5.17e-14
	SEC14L2	2.35647	3.33e-16	5.51e-14
	PLOD2	1.86386	3.39e-16	5.55e-14
	CHSY1	1.4776	3.75e-16	6.1e-14
	MMRN1	-7.46183	3.79e-16	6.11e-14
	SHMT2	1.81306	4.1e-16	6.57e-14
	AMOTL2	-1.7544	4.57e-16	7.21e-14
	HAND2	-1.45487	4.56e-16	7.21e-14
	ST6GAL2	-2.34581	5.03e-16	7.86e-14
	GRIK3	-8.32962	5.19e-16	8.06e-14
	NR1D2	-1.30542	5.83e-16	8.99e-14
	PYGL	2.09267	6.56e-16	1e-13
	CDCP1	2.50796	7.13e-16	1.08e-13
	NPR3	-1.69002	8.62e-16	1.3e-13
	ADIPOQ	-9.61532	9.41e-16	1.41e-13
	PCDH7	-1.03219	1.17e-15	1.74e-13
	SYNC	-1.47291	1.39e-15	2.04e-13
	STEAP1	2.98653	1.46e-15	2.14e-13
	OGN	-1.85026	1.65e-15	2.39e-13
	PLAUR	2.02387	1.71e-15	2.47e-13
	ESM1	3.44191	1.8e-15	2.58e-13
	CYYR1	-3.98179	1.93e-15	2.74e-13
	SERPINF1	-3.92042	2.32e-15	3.27e-13
	PALMD	-5.66729	2.4e-15	3.36e-13
	SLCO2A1	-7.52259	3.54e-15	4.93e-13
	LHX6	-5.4059	3.88e-15	5.36e-13
	IGF2	-4.41082	4.11e-15	5.64e-13
	SERTAD4	-2.07434	4.21e-15	5.74e-13
	LOC100506870	-2.24545	4.5e-15	6.1e-13
	CSTF2T	1.41	4.81e-15	6.48e-13
	EGLN3	2.70086	5.13e-15	6.84e-13
	PGK1	1.42809	5.15e-15	6.84e-13
	LTBP1	-2.44099	5.44e-15	7.19e-13
	CLIC5	-5.24764	5.79e-15	7.59e-13
	ALDH1A1	-1.91871	7.31e-15	9.53e-13
	CD68	2.36365	7.68e-15	9.95e-13
	SOX10	-7.82187	8.07e-15	1.04e-12
	SOX4	1.94351	8.7e-15	1.11e-12
	CEBPD	2.01242	8.76e-15	1.11e-12
	CP	3.54134	9.73e-15	1.23e-12
	TNFAIP8L3	1.30371	1.02e-14	1.29e-12
	KIF26A	-5.547	1.24e-14	1.55e-12
	MYO5C	-4.48588	1.56e-14	1.92e-12
	CXCL5	8.68293	1.58e-14	1.94e-12
	MT1E	2.6473	1.71e-14	2.09e-12
	SYT15	-4.86246	1.83e-14	2.21e-12
	PKD2	-1.1342	2.03e-14	2.44e-12
	TRAF1	1.7604	2.04e-14	2.44e-12
	GLIS3	1.71481	2.22e-14	2.63e-12
	IKZF4	1.01712	2.63e-14	3.11e-12
	PGM5	-1.22279	2.73e-14	3.21e-12
	SORCS1	-7.49577	2.76e-14	3.23e-12
	PKNOX2	2.46201	2.86e-14	3.33e-12
	PRRX1	1.15551	2.97e-14	3.44e-12
	KANK4	-7.8907	3e-14	3.45e-12
	GPIHBP1	-6.43905	3.07e-14	3.51e-12
	MMP1	6.64219	3.12e-14	3.54e-12
	LHFPL2	1.21411	3.29e-14	3.72e-12
	PTGDS	-4.71716	3.62e-14	4.06e-12
	CDH2	-1.40093	3.64e-14	4.07e-12
	TJP2	1.01671	3.71e-14	4.12e-12
	FRMD7	-5.02468	3.87e-14	4.28e-12
	PER3	-1.69729	3.95e-14	4.35e-12
	BMP2	2.15305	4.16e-14	4.55e-12
	ABCA1	1.8637	4.79e-14	5.21e-12
	LMO3	-1.95304	4.87e-14	5.26e-12
	CHST3	1.05757	5.19e-14	5.58e-12
	FAM69B	-6.77414	5.22e-14	5.58e-12
	MEDAG	1.61317	5.24e-14	5.58e-12
	FBXO32	1.19024	5.57e-14	5.9e-12
	ANGPTL4	6.41931	5.83e-14	6.14e-12
	PNMAL1	-1.69667	6.01e-14	6.27e-12
	SLC26A4	-2.99429	5.99e-14	6.27e-12
	LOC102724804	-1.99264	6.92e-14	7.17e-12
	ZDHHC9	1.67353	7.63e-14	7.88e-12
	RCAN2	-1.51837	8.89e-14	9.13e-12
	CCDC71L	2.04912	9e-14	9.19e-12
	CA12	3.33763	1.07e-13	1.09e-11
	MEOX1	-5.98384	1.09e-13	1.11e-11
	RAD51L3-RFFL	1.10648	1.17e-13	1.17e-11
	SLC24A4	-2.62288	1.66e-13	1.66e-11
	LMNB1	2.06997	1.82e-13	1.81e-11
	NRXN1	-6.26661	1.85e-13	1.84e-11
	BCHE	-8.10977	2.13e-13	2.1e-11
	NPY1R	-2.17199	2.16e-13	2.12e-11
	CD82	2.52805	2.39e-13	2.34e-11
	C1orf110	-1.98488	2.7e-13	2.63e-11
	SHE	-4.32249	2.88e-13	2.79e-11
	CLEC14A	-3.47582	3.02e-13	2.91e-11
	APOB	-1.84528	3.11e-13	2.98e-11
	PRIMA1	-4.11431	3.26e-13	3.12e-11
	SCARA5	-5.36243	3.39e-13	3.22e-11
	SEMA3G	-5.53668	3.59e-13	3.4e-11
	RND3	1.80186	3.71e-13	3.49e-11
	TET3	1.60537	3.83e-13	3.59e-11
	PMP2	-9.10778	3.85e-13	3.6e-11
	PLCB4	-1.48398	3.88e-13	3.6e-11
	CPED1	-1.39802	4.36e-13	4.03e-11
	ABL2	1.05721	5.21e-13	4.79e-11
	SOD2	3.61159	5.9e-13	5.4e-11
	FOS	-2.85167	6.26e-13	5.71e-11
	MTUS2	-1.37243	7.85e-13	7.03e-11
	SIX4	1.96115	8.95e-13	7.98e-11
	FOSL2	1.17305	9.51e-13	8.44e-11
	CX3CR1	-3.57298	1.02e-12	8.99e-11
	TBC1D16	1.09102	1.05e-12	9.27e-11
	POLR2H	1.12382	1.06e-12	9.29e-11
	PGR	-1.42989	1.17e-12	1.02e-10
	MAMDC2	-2.11706	1.19e-12	1.04e-10
	NOSTRIN	-6.21416	1.31e-12	1.14e-10
	PTPN2	1.25848	1.43e-12	1.23e-10
	NOS3	-4.50043	1.45e-12	1.25e-10
	KIAA0754	-1.03193	1.65e-12	1.4e-10
	CYTL1	-2.16462	1.69e-12	1.43e-10
	P2RY14	-4.17051	2.33e-12	1.96e-10
	COL21A1	-1.26446	2.44e-12	2.05e-10
	LPCAT1	1.09997	2.61e-12	2.17e-10
	MVP	1.1668	2.86e-12	2.37e-10
	UPP1	2.12292	2.92e-12	2.42e-10
	STON2	-3.0983	2.95e-12	2.43e-10
	CTSK	-1.43145	3.3e-12	2.71e-10
	ACACB	-1.58919	3.53e-12	2.88e-10
	C7	-4.00831	3.54e-12	2.88e-10
	ACKR4	-2.99705	3.63e-12	2.94e-10
	FILIP1L	-1.6963	3.71e-12	2.98e-10
	GFRA1	-2.59315	3.7e-12	2.98e-10
	ARPC5L	1.28456	3.72e-12	2.98e-10
	ADM	3.65773	3.82e-12	3.05e-10
	ZNF395	1.89642	3.89e-12	3.09e-10
	CA4	-6.48335	4.29e-12	3.39e-10
	ARRDC3	1.38973	4.71e-12	3.71e-10
	ANGPT1	-1.18349	5.12e-12	4e-10
	NAMPT	2.80963	5.1e-12	4e-10
	NEK6	1.30677	5.67e-12	4.42e-10
	ABLIM1	-1.27126	5.72e-12	4.44e-10
	CCL2	2.83397	6.23e-12	4.82e-10
	NEGR1	-1.44216	6.25e-12	4.82e-10
	NAV1	1.5818	7.04e-12	5.41e-10
	F8	-1.84884	7.71e-12	5.9e-10
	SLC2A1	2.37849	7.8e-12	5.94e-10
	LRP8	1.98757	8.29e-12	6.26e-10
	NANS	1.32258	8.44e-12	6.36e-10
	ENTPD1	-1.28987	8.55e-12	6.41e-10
	HEG1	-1.20274	8.98e-12	6.71e-10
	CARD10	-5.93012	9.52e-12	7.07e-10
	DYSF	-1.98194	9.5e-12	7.07e-10
	HMCN2	-6.4745	9.6e-12	7.1e-10
	ACKR3	-1.75499	9.71e-12	7.16e-10
	LIF	5.76467	1.01e-11	7.41e-10
	FGF12	-5.86627	1.06e-11	7.74e-10
	TIMP1	1.71842	1.08e-11	7.91e-10
	OLFML3	-1.63212	1.13e-11	8.18e-10
	E2F3	1.07562	1.18e-11	8.57e-10
	DENND2A	-4.41558	1.31e-11	9.35e-10
	FBXL22	-3.08351	1.37e-11	9.79e-10
	TEAD2	1.12026	1.4e-11	9.92e-10
	OTUD1	-1.02512	1.4e-11	9.94e-10
	ADH4	3.50363	1.44e-11	1.02e-09
	MPP7	-1.1908	1.45e-11	1.02e-09
	LOC730102	-1.07359	1.52e-11	1.06e-09
	HMCN1	-1.20545	1.59e-11	1.11e-09
	SNCG	1.74717	1.6e-11	1.11e-09
	REEP1	-2.15532	1.63e-11	1.13e-09
	FOSL1	3.18591	1.65e-11	1.14e-09
	PLN	-1.27167	1.66e-11	1.14e-09
	THSD7A	-3.5235	1.67e-11	1.15e-09
	NEBL	-4.94161	1.68e-11	1.15e-09
	OXCT1	-1.43067	1.8e-11	1.23e-09
	SERPINB8	1.40251	1.83e-11	1.24e-09
	ABI3BP	-1.4093	1.89e-11	1.28e-09
	FKBP5	2.53232	2.31e-11	1.56e-09
	FAM46A	1.32918	2.38e-11	1.6e-09
	LDB3	-2.19434	2.58e-11	1.72e-09
	TNXB	-1.53591	2.81e-11	1.87e-09
	RELN	-10.6029	2.83e-11	1.88e-09
	PLEKHA6	-3.58137	2.88e-11	1.9e-09
	PPP1R16B	-2.98298	2.95e-11	1.94e-09
	HRH2	3.21772	3.25e-11	2.13e-09
	CEBPB	1.3161	3.63e-11	2.37e-09
	NRN1	-4.59943	3.63e-11	2.37e-09
	PRKCH	-1.76909	3.77e-11	2.45e-09
	ITGA2	2.06398	3.85e-11	2.49e-09
	B4GALT5	1.04421	3.88e-11	2.49e-09
	PAICS	1.05172	3.87e-11	2.49e-09
	FNDC1	-2.68809	4.08e-11	2.62e-09
	GIMAP8	-2.52371	4.19e-11	2.68e-09
	PTPN1	1.05525	4.3e-11	2.74e-09
	LHFP	-1.17699	4.66e-11	2.96e-09
	TMOD2	-1.61434	4.7e-11	2.98e-09
	SPP1	3.42402	4.73e-11	2.99e-09
	MAP4K4	1.42614	5.27e-11	3.31e-09
	PECAM1	-3.00394	5.34e-11	3.34e-09
	CNTNAP1	1.26489	5.48e-11	3.42e-09
	GSG1L	-1.97998	5.93e-11	3.68e-09
	STX6	1.04078	5.98e-11	3.7e-09
	IFITM2	1.0963	6.2e-11	3.82e-09
	RGCC	-2.39508	6.25e-11	3.84e-09
	L1CAM	-5.79932	6.61e-11	4.04e-09
	SLIT2	-1.39968	6.59e-11	4.04e-09
	2021-03-03	3.0734	8.06e-11	4.89e-09
	RSPO3	-6.75896	8.1e-11	4.9e-09
	BCL6B	-3.2103	8.86e-11	5.35e-09
	PLIN4	-5.5047	8.92e-11	5.37e-09
	NRK	-1.26377	9.08e-11	5.45e-09
	LRRC17	-1.47093	9.11e-11	5.45e-09
	ID4	-1.73019	9.32e-11	5.56e-09
	PPP1R9A	-1.91706	1e-10	5.96e-09
	PI15	4.30518	1.05e-10	6.17e-09
	FAM107A	-3.00521	1.06e-10	6.17e-09
	MT1M	2.99078	1.11e-10	6.46e-09
	UAP1	1.08137	1.16e-10	6.72e-09
	NT5DC3	-1.41735	1.27e-10	7.38e-09
	SNORD3A	-3.19934	1.3e-10	7.51e-09
	CCL7	7.8655	1.31e-10	7.56e-09
	SAT1	1.68668	1.33e-10	7.61e-09
	ASPN	-1.93507	1.4e-10	8e-09
	TPI1	1.21691	1.48e-10	8.43e-09
	C2CD4A	6.74451	1.59e-10	9.05e-09
	CD34	-1.61838	1.61e-10	9.17e-09
	GPM6A	-4.99694	1.63e-10	9.21e-09
	MN1	-1.52629	1.64e-10	9.26e-09
	KLF2	-2.10672	1.65e-10	9.27e-09
	MPPED2	-1.21919	1.77e-10	9.9e-09
	GPR126	-2.85659	2.06e-10	1.15e-08
	EIF4A1	1.04429	2.08e-10	1.16e-08
	PAK3	-1.08635	2.1e-10	1.17e-08
	SCN4B	-5.02207	2.12e-10	1.17e-08
	FLOT2	1.03785	2.66e-10	1.47e-08
	TMEM119	-3.77596	2.83e-10	1.55e-08
	KIAA0247	1.27852	3.05e-10	1.67e-08
	STAB2	-8.5409	3.08e-10	1.69e-08
	PLEKHN1	6.55114	3.17e-10	1.73e-08
	CHST1	2.42155	3.38e-10	1.84e-08
	SCN9A	-2.17201	3.46e-10	1.88e-08
	IER3	2.99793	3.8e-10	2.05e-08
	SLC26A4-AS1	-3.99184	3.85e-10	2.07e-08
	PANX1	1.08603	4.19e-10	2.24e-08
	PLCB1	-2.47289	4.24e-10	2.26e-08
	RGS7BP	-2.49884	4.26e-10	2.26e-08
	ABCA3	-1.31889	4.28e-10	2.26e-08
	SBSPON	-1.64678	4.54e-10	2.4e-08
	ZFP36L2	1.05035	4.67e-10	2.45e-08
	FLRT2	-2.33011	5.28e-10	2.77e-08
	ADAMTS3	1.37879	5.42e-10	2.83e-08
	LPPR4	-5.69194	5.55e-10	2.89e-08
	TGFBI	1.39837	5.54e-10	2.89e-08
	NUAK1	-1.22419	5.64e-10	2.93e-08
	SLC9A1	1.29357	5.66e-10	2.93e-08
	N6AMT1	-1.21248	5.77e-10	2.97e-08
	IER5L	1.69776	6.17e-10	3.15e-08
	CCL20	8.06505	6.25e-10	3.18e-08
	GPRC5B	-1.93598	6.44e-10	3.27e-08
	SPOCD1	3.96467	6.62e-10	3.36e-08
	IL1R1	1.54519	7.38e-10	3.72e-08
	CDKN1A	1.70934	7.58e-10	3.81e-08
	H19	-3.35628	8.02e-10	4.02e-08
	RNF141	-1.0924	8.01e-10	4.02e-08
	RAPGEF5	-1.31858	8.28e-10	4.12e-08
	RAMP2-AS1	-7.0846	8.6e-10	4.27e-08
	DOC2B	-4.05387	9.29e-10	4.6e-08
	KRT18P19	6.76751	9.8e-10	4.84e-08
	HGF	1.9734	1.02e-09	5.01e-08
	SYDE2	-1.00116	1.12e-09	5.53e-08
	ARMC9	1.34209	1.14e-09	5.59e-08
	ERBB3	-4.71713	1.2e-09	5.85e-08
	TIE1	-3.92672	1.21e-09	5.91e-08
	CABLES1	-1.38914	1.23e-09	5.99e-08
	SLC6A6	1.47491	1.3e-09	6.31e-08
	PLIN3	1.17221	1.31e-09	6.33e-08
	AKAP5	-1.82419	1.34e-09	6.44e-08
	AQP7	-8.26909	1.38e-09	6.63e-08
	CDKN1C	-1.6045	1.42e-09	6.79e-08
	SERPINE1	2.52848	1.49e-09	7.1e-08
	IL4R	1.31776	1.51e-09	7.17e-08
	IL16	-1.61783	1.52e-09	7.21e-08
	CYS1	-2.05795	1.56e-09	7.39e-08
	RASIP1	-3.60796	1.6e-09	7.53e-08
	HMGA2	5.65775	1.61e-09	7.59e-08
	NEXN	-1.38531	1.63e-09	7.64e-08
	DNAJB4	-1.22839	1.8e-09	8.4e-08
	PLSCR1	1.33243	1.8e-09	8.4e-08
	ASS1	1.36309	1.82e-09	8.47e-08
	FAM27E3	3.07974	1.89e-09	8.74e-08
	ESR1	-1.21216	1.92e-09	8.85e-08
	EMX2OS	-5.78315	2.05e-09	9.42e-08
	SLC43A3	1.18542	2.05e-09	9.42e-08
	COL6A6	-5.25287	2.13e-09	9.72e-08
	C3	-3.97295	2.14e-09	9.74e-08
	CAMK2G	-1.02509	2.14e-09	9.74e-08
	SLA	2.37405	2.16e-09	9.78e-08
	HLF	-1.70313	2.31e-09	1.04e-07
	GRASP	-2.27892	2.37e-09	1.06e-07
	PHLDA1	1.19777	2.37e-09	1.06e-07
	CRIM1	-1.96091	2.44e-09	1.09e-07
	AFF3	-2.28135	2.79e-09	1.25e-07
	FAM162B	-6.46367	2.86e-09	1.28e-07
	C14orf132	-1.03921	2.94e-09	1.31e-07
	ST3GAL1	1.32312	3.07e-09	1.36e-07
	GPLD1	-1.41285	3.17e-09	1.4e-07
	CAV2	-1.11417	3.43e-09	1.5e-07
	USHBP1	-6.1452	3.43e-09	1.5e-07
	TEAD4	1.36658	3.46e-09	1.51e-07
	MXRA5	-1.75982	3.54e-09	1.54e-07
	LOC730101	-1.13299	3.68e-09	1.6e-07
	NDRG1	1.83145	3.74e-09	1.62e-07
	DIO3	8.68574	3.75e-09	1.62e-07
	BHLHE40	1.66644	3.85e-09	1.66e-07
	C1QTNF2	-1.7808	3.89e-09	1.68e-07
	CCDC141	-2.65169	3.93e-09	1.69e-07
	GPC3	-2.65043	3.94e-09	1.69e-07
	PCDH19	-3.69123	4.07e-09	1.74e-07
	CDC42EP4	1.17659	4.12e-09	1.76e-07
	C1QTNF9	-6.67022	4.36e-09	1.85e-07
	ANGPTL2	1.6874	4.6e-09	1.95e-07
	IFI30	2.07272	4.63e-09	1.96e-07
	STAC2	2.10961	4.67e-09	1.97e-07
	FTH1P10	2.15278	4.77e-09	2.01e-07
	CD3EAP	1.95369	4.79e-09	2.01e-07
	DCLK1	-3.12563	5.05e-09	2.11e-07
	NPY2R	7.2006	5.09e-09	2.13e-07
	LOC653513	-1.68765	5.2e-09	2.17e-07
	HSPA8	1.09046	5.23e-09	2.17e-07
	TXN	1.22943	5.27e-09	2.19e-07
	ITGB8	-2.18917	5.37e-09	2.22e-07
	FBLN1	-1.64428	5.43e-09	2.25e-07
	ACVR1B	1.12912	5.48e-09	2.26e-07
	RASSF9	-1.12692	6.07e-09	2.49e-07
	VMP1	1.17288	6.12e-09	2.5e-07
	IL8	5.33154	6.3e-09	2.57e-07
	UGDH	1.00541	6.38e-09	2.6e-07
	RELB	2.36603	6.47e-09	2.63e-07
	GPD1L	-1.29909	6.66e-09	2.7e-07
	ECM2	-1.14105	7.16e-09	2.89e-07
	EHD3	-1.50195	7.51e-09	3.02e-07
	PNMA2	1.05492	7.72e-09	3.09e-07
	RPF2	1.1907	7.8e-09	3.12e-07
	CDH8	-2.98525	8.22e-09	3.28e-07
	STON1-GTF2A1L	6.176	8.57e-09	3.41e-07
	TSPAN12	-1.5845	8.72e-09	3.46e-07
	NOVA2	-4.45727	8.8e-09	3.49e-07
	SORBS2	-1.2525	8.87e-09	3.51e-07
	PLA2G2A	-7.23106	9.36e-09	3.7e-07
	ICA1	-3.05363	9.4e-09	3.7e-07
	MRAP2	-1.12097	9.79e-09	3.83e-07
	TMEM47	-1.39677	1.01e-08	3.96e-07
	MAFB	1.45688	1.09e-08	4.22e-07
	FXYD6	-3.0371	1.13e-08	4.36e-07
	BTC	-2.31513	1.14e-08	4.39e-07
	LINC00924	-3.79597	1.19e-08	4.58e-07
	PPM1H	-1.42548	1.2e-08	4.6e-07
	SLIT3	-1.05078	1.21e-08	4.64e-07
	TINAGL1	-1.53072	1.23e-08	4.7e-07
	NAP1L3	-1.16281	1.24e-08	4.73e-07
	SLC8A1	-1.92207	1.29e-08	4.9e-07
	EMCN	-4.91599	1.29e-08	4.9e-07
	PHYHIP	3.13145	1.3e-08	4.92e-07
	GIPC3	-3.02212	1.36e-08	5.15e-07
	MASP1	-2.43692	1.38e-08	5.2e-07
	BACH2	-1.9213	1.45e-08	5.44e-07
	PTPLA	-1.29516	1.46e-08	5.47e-07
	JUN	-1.50737	1.55e-08	5.78e-07
	DENND1B	-1.02091	1.56e-08	5.81e-07
	MICALCL	1.41393	1.58e-08	5.87e-07
	MYH10	-2.03325	1.62e-08	6e-07
	IPO4	1.04276	1.7e-08	6.29e-07
	EBF2	-5.39625	1.71e-08	6.31e-07
	EFHD1	-1.56515	1.71e-08	6.31e-07
	DPT	-1.87177	1.72e-08	6.34e-07
	ERN1	1.14127	1.81e-08	6.65e-07
	GATM	-1.5823	1.88e-08	6.87e-07
	SPOCK1	1.64268	1.88e-08	6.88e-07
	PTPN5	-5.74267	1.97e-08	7.19e-07
	PTPRQ	-2.49448	2.1e-08	7.61e-07
	NRBP2	-1.36773	2.22e-08	8.02e-07
	PDLIM7	-1.31855	2.31e-08	8.32e-07
	SLC3A2	1.10577	2.36e-08	8.48e-07
	HCP5	-2.26947	2.39e-08	8.6e-07
	PTGFR	-3.55604	2.46e-08	8.81e-07
	GLUL	1.0389	2.56e-08	9.15e-07
	GPD1	-4.16955	2.57e-08	9.16e-07
	NFIL3	1.48183	2.63e-08	9.38e-07
	SLC10A4	-2.67047	3.04e-08	1.08e-06
	CFI	-4.09399	3.11e-08	1.1e-06
	GAPDH	1.16625	3.23e-08	1.14e-06
	ANPEP	2.37769	3.25e-08	1.14e-06
	FOXL1	1.07429	3.27e-08	1.15e-06
	RAB9B	-1.1835	3.37e-08	1.18e-06
	TPM1	-1.53276	3.39e-08	1.19e-06
	ADAM22	-2.09432	3.43e-08	1.2e-06
	DCLK2	-1.0635	3.51e-08	1.22e-06
	APLNR	-4.1228	3.57e-08	1.24e-06
	RGS2	1.3065	3.7e-08	1.29e-06
	EBF3	-4.88397	3.71e-08	1.29e-06
	MMP28	-2.39939	3.8e-08	1.32e-06
	SLC43A2	2.10806	3.98e-08	1.38e-06
	BAZ1A	1.02955	4.03e-08	1.39e-06
	PRSS35	-1.47968	4.57e-08	1.58e-06
	IRAK2	1.98688	4.65e-08	1.6e-06
	LGI1	-3.69414	4.65e-08	1.6e-06
	NRARP	-3.19409	4.76e-08	1.63e-06
	LOC101929500	-1.34946	4.87e-08	1.67e-06
	HILPDA	3.00878	4.88e-08	1.67e-06
	HIPK2	1.06094	4.95e-08	1.69e-06
	MKX	-1.35166	5.05e-08	1.72e-06
	A4GALT	1.58625	5.12e-08	1.74e-06
	SVEP1	-1.49734	5.55e-08	1.88e-06
	NOTCH4	-2.30237	5.71e-08	1.93e-06
	LOC100131294	1.43567	5.93e-08	1.99e-06
	ACE	-3.54732	6.11e-08	2.05e-06
	SOGA2	2.04965	6.28e-08	2.1e-06
	FAM84B	-1.82615	6.44e-08	2.15e-06
	ALDH1B1	-1.52686	6.7e-08	2.23e-06
	GNB4	-1.00554	6.86e-08	2.28e-06
	ADHFE1	-1.38761	7.42e-08	2.46e-06
	PCDH17	-4.23075	7.57e-08	2.51e-06
	OMD	-1.73125	7.78e-08	2.56e-06
	LINC00670	-1.82824	7.82e-08	2.57e-06
	RFFL	1.27181	7.88e-08	2.59e-06
	AC007743.1	-6.25351	7.93e-08	2.6e-06
	APOL2	1.0169	8.29e-08	2.72e-06
	ANKRD29	-3.20607	8.41e-08	2.74e-06
	CNTN3	-1.16886	8.41e-08	2.74e-06
	PCDH12	-2.20057	8.51e-08	2.75e-06
	SH3BGRL2	-1.39604	8.98e-08	2.9e-06
	ARNTL2	1.27239	9.16e-08	2.96e-06
	MRTO4	1.11408	9.39e-08	3.03e-06
	RAB23	-1.11328	9.59e-08	3.08e-06
	TIMP3	-2.24615	9.58e-08	3.08e-06
	TNIP2	1.16264	9.58e-08	3.08e-06
	GNPNAT1	1.11153	1.01e-07	3.22e-06
	MLKL	1.36119	1.02e-07	3.25e-06
	EPHB4	-1.80485	1.03e-07	3.26e-06
	LOC100996433	3.32715	1.04e-07	3.31e-06
	TYW1P1	-2.71493	1.09e-07	3.46e-06
	BCL3	1.86247	1.13e-07	3.56e-06
	EPHA3	-1.57376	1.14e-07	3.59e-06
	B4GALT1	1.00972	1.15e-07	3.61e-06
	CIDEC	-8.29204	1.15e-07	3.62e-06
	ISLR	-1.24679	1.15e-07	3.62e-06
	CTSL	1.05337	1.18e-07	3.71e-06
	EPHA7	-3.96359	1.2e-07	3.75e-06
	FTH1P2	2.06769	1.2e-07	3.75e-06
	EGFL7	-2.82005	1.23e-07	3.85e-06
	FGL2	-1.13401	1.25e-07	3.88e-06
	FPR1	1.843	1.26e-07	3.9e-06
	MATN2	-2.27086	1.26e-07	3.91e-06
	CAP2	-1.19428	1.32e-07	4.06e-06
	C17orf62	1.01724	1.38e-07	4.22e-06
	RBP7	-2.00558	1.38e-07	4.22e-06
	VWA1	-2.009	1.4e-07	4.27e-06
	ASAP3	-1.27488	1.48e-07	4.5e-06
	NRIP3	1.57844	1.5e-07	4.55e-06
	EIF4EBP1	2.03434	1.51e-07	4.58e-06
	MIR198	-1.07227	1.54e-07	4.65e-06
	CLEC3B	-2.17243	1.59e-07	4.77e-06
	SNAI2	1.83376	1.66e-07	4.98e-06
	HAND2-AS1	-1.40302	1.67e-07	5e-06
	SOX18	-5.21268	1.81e-07	5.42e-06
	IGF1	-3.38878	1.82e-07	5.43e-06
	LPCAT3	1.52567	1.88e-07	5.59e-06
	KAZALD1	-1.59555	1.89e-07	5.61e-06
	SYNGAP1	1.08339	1.93e-07	5.73e-06
	TMEM52B	6.07854	2.15e-07	6.33e-06
	RPL32P1	-3.9065	2.29e-07	6.72e-06
	THBS4	-4.274	2.38e-07	6.95e-06
	GBP4	-1.75284	2.4e-07	7.03e-06
	FABP4	-4.36574	2.45e-07	7.14e-06
	ABCA10	-3.71272	2.54e-07	7.38e-06
	EFCAB4A	-4.22367	2.59e-07	7.5e-06
	ALDH5A1	-1.04559	2.7e-07	7.8e-06
	SEMA3D	-1.61837	2.88e-07	8.32e-06
	SPRY4	1.12881	3.01e-07	8.63e-06
	LOC100422204	3.7935	3.02e-07	8.65e-06
	GRIA2	-1.34336	3.27e-07	9.33e-06
	MEGF10	-2.45825	3.27e-07	9.33e-06
	DES	-2.75015	3.29e-07	9.36e-06
	SPTBN1	-1.09797	3.35e-07	9.51e-06
	TSPAN18	-4.02507	3.36e-07	9.52e-06
	PPP2R2B	-1.25097	3.45e-07	9.75e-06
	SERPINB1	1.0738	3.49e-07	9.87e-06
	GIMAP7	-2.32399	3.52e-07	9.92e-06
	MYOM1	-1.73032	3.64e-07	1.02e-05
	TSPAN2	-1.30006	3.72e-07	1.04e-05
	NUDT15	1.27318	3.73e-07	1.04e-05
	AMT	-1.61335	3.77e-07	1.05e-05
	CTNNA3	-1.87719	3.85e-07	1.07e-05
	MTTP	-3.17	3.9e-07	1.08e-05
	C1R	1.33536	4.18e-07	1.16e-05
	FHL1	-1.39296	4.21e-07	1.16e-05
	MRGPRF	-2.2117	4.39e-07	1.21e-05
	APCDD1L	1.38701	4.43e-07	1.22e-05
	FLT4	-3.35009	4.53e-07	1.24e-05
	NKD1	-1.62991	4.52e-07	1.24e-05
	FN1	1.08653	4.64e-07	1.27e-05
	LNX1	1.43077	4.63e-07	1.27e-05
	SFRP4	-2.28661	4.74e-07	1.29e-05
	KLHL23	-1.31379	4.9e-07	1.33e-05
	ZSCAN31	-1.25197	5.09e-07	1.38e-05
	CD69	-2.86516	5.13e-07	1.39e-05
	CLIC2	-1.59802	5.25e-07	1.42e-05
	MYC	1.55282	5.29e-07	1.43e-05
	HSPA5	1.37443	5.32e-07	1.44e-05
	RGS6	-7.04474	5.56e-07	1.5e-05
	ARL4A	-1.35311	5.62e-07	1.51e-05
	TLE6	6.13558	5.72e-07	1.53e-05
	CARD6	1.20409	5.75e-07	1.54e-05
	GLDN	1.00404	5.75e-07	1.54e-05
	SEMA3A	-3.78036	6.19e-07	1.65e-05
	EGR2	-2.78148	6.27e-07	1.67e-05
	ST8SIA6	-5.43866	6.35e-07	1.69e-05
	COBL	-4.48368	6.36e-07	1.69e-05
	DSTN	-1.24597	6.63e-07	1.75e-05
	GPR133	-3.36357	6.69e-07	1.77e-05
	PUS7	1.07388	7.15e-07	1.89e-05
	CLEC1A	-3.37358	7.26e-07	1.91e-05
	TLE2	1.59495	7.37e-07	1.93e-05
	ALOX15B	6.14993	8.13e-07	2.12e-05
	AKR1C3	1.06088	8.31e-07	2.17e-05
	ADCYAP1R1	-3.28907	8.41e-07	2.19e-05
	SFRP1	-1.25754	8.42e-07	2.19e-05
	MGARP	-1.4216	8.47e-07	2.2e-05
	GALM	-1.11395	8.71e-07	2.25e-05
	MYOM3	2.13899	8.79e-07	2.27e-05
	NFKBIA	1.22093	8.91e-07	2.3e-05
	DGKG	-1.61891	9.44e-07	2.43e-05
	SORL1	-1.01163	9.56e-07	2.46e-05
	LOC101927825	-1.66298	9.77e-07	2.51e-05
	LRRN1	-1.56787	9.8e-07	2.51e-05
	MMP10	6.63471	9.8e-07	2.51e-05
	SLC26A2	-1.01305	9.88e-07	2.52e-05
	HSPA12B	-4.60936	9.96e-07	2.54e-05
	PSTPIP2	1.08629	9.99e-07	2.54e-05
	CD163	2.37433	1.01e-06	2.56e-05
	TGFB2	-1.54259	1.06e-06	2.69e-05
	BRINP3	-5.23669	1.09e-06	2.75e-05
	HCFC1R1	-2.1481	1.12e-06	2.83e-05
	PODN	-2.44166	1.15e-06	2.9e-05
	MGLL	-1.03226	1.16e-06	2.93e-05
	CA5B	-1.0633	1.22e-06	3.05e-05
	C5orf27	4.80278	1.23e-06	3.07e-05
	GPR124	-1.28317	1.26e-06	3.14e-05
	SELP	-5.58732	1.26e-06	3.14e-05
	TBC1D4	-1.3871	1.28e-06	3.18e-05
	CCDC85A	-5.90149	1.31e-06	3.24e-05
	SCN3A	-1.68687	1.32e-06	3.27e-05
	MID1IP1	1.22381	1.34e-06	3.3e-05
	TRIM9	3.26382	1.39e-06	3.43e-05
	C6	-4.62855	1.41e-06	3.46e-05
	TLCD2	1.0351	1.42e-06	3.5e-05
	SCN2B	-5.46835	1.44e-06	3.54e-05
	PDGFA	1.3145	1.46e-06	3.58e-05
	LOC100507403	-2.62668	1.52e-06	3.7e-05
	TTLL11	-1.09122	1.53e-06	3.74e-05
	KIAA0895L	1.2662	1.56e-06	3.79e-05
	LPL	-4.12555	1.62e-06	3.93e-05
	MPZ	-3.70704	1.64e-06	3.97e-05
	PKHD1L1	-3.91377	1.66e-06	4.02e-05
	HSPA6	2.28611	1.67e-06	4.02e-05
	FTH1	1.75599	1.68e-06	4.03e-05
	CASQ2	-2.45572	1.71e-06	4.11e-05
	SLC6A8	1.57618	1.73e-06	4.14e-05
	DIO2	2.3812	1.74e-06	4.15e-05
	FBLN2	-1.22711	1.75e-06	4.17e-05
	PLIN1	-2.87163	1.78e-06	4.24e-05
	MPC1	-1.12526	1.79e-06	4.25e-05
	TMEM2	1.13588	1.79e-06	4.25e-05
	NME1	1.26072	1.8e-06	4.29e-05
	CSRNP3	-1.58001	1.82e-06	4.32e-05
	TMEM54	1.52334	1.82e-06	4.32e-05
	CYGB	-3.64252	1.82e-06	4.32e-05
	SUCNR1	-3.23367	1.83e-06	4.33e-05
	ROBO4	-3.15083	1.87e-06	4.41e-05
	NCAM1	-1.60417	1.88e-06	4.42e-05
	VDR	1.13871	1.92e-06	4.51e-05
	RFC2	1.33521	1.93e-06	4.53e-05
	VIT	-6.30904	1.94e-06	4.54e-05
	WFS1	-1.14665	1.96e-06	4.58e-05
	PAMR1	-3.17735	2.17e-06	5.05e-05
	TSPAN11	-4.24856	2.2e-06	5.11e-05
	BIRC3	2.49231	2.22e-06	5.16e-05
	B3GALNT1	-1.03796	2.26e-06	5.23e-05
	PCSK1	3.915	2.27e-06	5.27e-05
	C14orf37	-1.1673	2.29e-06	5.29e-05
	TMEM39B	1.60523	2.35e-06	5.42e-05
	KDR	-3.25255	2.36e-06	5.43e-05
	ROR2	-4.79958	2.41e-06	5.55e-05
	MIDN	1.09278	2.42e-06	5.56e-05
	KDM6B	1.19291	2.48e-06	5.68e-05
	LARP6	1.00575	2.53e-06	5.8e-05
	NR4A2	-1.82132	2.54e-06	5.8e-05
	C6orf141	-6.56566	2.59e-06	5.91e-05
	SLC1A7	-6.23971	2.6e-06	5.93e-05
	RP11-290F20.3	4.1846	2.61e-06	5.93e-05
	JAG2	-3.25852	2.69e-06	6.11e-05
	LOC101928558	-5.60267	2.71e-06	6.13e-05
	LAPTM5	1.27839	2.81e-06	6.35e-05
	CD55	-1.50646	2.82e-06	6.35e-05
	THSD1	-2.73185	2.82e-06	6.35e-05
	KHDRBS3	1.0178	2.86e-06	6.43e-05
	RAB3C	-6.51682	2.89e-06	6.5e-05
	GIMAP6	-1.79116	2.9e-06	6.51e-05
	TOP1MT	1.09884	2.91e-06	6.51e-05
	SHANK3	-3.5162	2.96e-06	6.64e-05
	DPY19L2	-1.48479	3.09e-06	6.88e-05
	KRT16	3.74889	3.09e-06	6.88e-05
	MYCT1	-4.62311	3.09e-06	6.88e-05
	RIMKLBP1	-2.63996	3.08e-06	6.88e-05
	AKR1C1	1.25745	3.33e-06	7.37e-05
	MMP16	-1.05308	3.32e-06	7.37e-05
	SPHKAP	-4.24627	3.38e-06	7.46e-05
	TFPI2	1.52903	3.48e-06	7.65e-05
	PIK3R5	1.53054	3.56e-06	7.8e-05
	DACH1	-6.90267	3.57e-06	7.82e-05
	HOXB3	-2.08301	3.58e-06	7.82e-05
	C16orf89	-4.21357	3.69e-06	8.02e-05
	AGTR1	-1.88131	3.74e-06	8.13e-05
	CXXC4	-1.45113	3.76e-06	8.15e-05
	SLC7A5	2.55361	3.79e-06	8.21e-05
	FREM1	-1.51164	3.82e-06	8.24e-05
	ITLN1	-7.11383	3.81e-06	8.24e-05
	RP11-401P9.5	-1.86365	3.85e-06	8.29e-05
	HOXD8	-5.43417	4.14e-06	8.85e-05
	CH25H	-3.95777	4.19e-06	8.94e-05
	SEPP1	-1.89802	4.23e-06	9.01e-05
	PLEKHG1	-1.18664	4.26e-06	9.06e-05
	ACTA2	-1.7036	4.29e-06	9.11e-05
	TIFA	1.03486	4.6e-06	9.75e-05
	FZD10-AS1	-4.84993	4.62e-06	9.8e-05
	CXorf36	-4.56227	4.79e-06	0.000100868
	LDOC1	-1.17468	4.79e-06	0.000100868
	CIITA	-1.57068	4.84e-06	0.000101736
	RPL22L1	1.17708	4.87e-06	0.000102329
	AFAP1L2	-1.87494	4.93e-06	0.000103486
	IL17RD	-1.02153	5.01e-06	0.000104802
	FAM110D	-6.38272	5.02e-06	0.000104957
	ADORA3	1.47329	5.07e-06	0.000105601
	ATP1B2	-1.99197	5.07e-06	0.000105601
	C15orf48	5.91516	5.08e-06	0.000105676
	RNU11	-3.00454	5.2e-06	0.000107965
	SEMA3C	-1.02515	5.2e-06	0.000107969
	DNAJB9	1.20669	5.26e-06	0.000108834
	ANGPTL7	-2.15627	5.28e-06	0.000109145
	SLC19A2	1.09731	5.3e-06	0.000109571
	ENG	1.47819	5.46e-06	0.000112415
	LBH	-1.22629	5.46e-06	0.000112415
	UCHL1	-1.06762	5.5e-06	0.000112882
	COL15A1	-1.48124	5.64e-06	0.000115603
	FGF9	-5.98966	5.65e-06	0.000115603
	RRP12	1.26535	5.82e-06	0.000118999
	RASGEF1B	1.56314	5.88e-06	0.000119709
	WSCD2	-2.77768	5.91e-06	0.000120094
	ANO5	-1.08909	6.03e-06	0.000122146
	COL28A1	-4.6685	6.03e-06	0.000122146
	WTIP	-1.3204	6.07e-06	0.000122898
	WDR12	1.06304	6.16e-06	0.00012434
	DIAPH3	-2.17803	6.17e-06	0.000124515
	GIMAP4	-1.76083	6.22e-06	0.000125265
	KCNJ3	-1.59359	6.31e-06	0.000127079
	MPZL2	-3.94567	6.4e-06	0.000128547
	CHI3L2	4.9579	6.43e-06	0.000129107
	CSRP1	-1.11076	6.45e-06	0.000129388
	FTH1P7	2.31852	6.63e-06	0.000132616
	SERPINI1	-1.28318	6.63e-06	0.000132616
	ZNF521	-2.01483	6.71e-06	0.000133883
	ABCD2	-3.26656	6.91e-06	0.000137743
	DACT1	-1.12228	7.27e-06	0.000144029
	FGFR2	-1.1352	7.39e-06	0.000146346
	C10orf128	-1.86917	7.58e-06	0.000149729
	KIAA1683	-1.97835	7.61e-06	0.000150221
	ELTD1	-3.36567	7.7e-06	0.000151669
	PLD5	-1.19284	7.79e-06	0.000153002
	KLF17	2.61792	7.91e-06	0.000155145
	MFAP2	1.34352	7.92e-06	0.000155216
	CNTNAP3	-2.24584	8.19e-06	0.00016018
	KRT222	-6.80047	8.19e-06	0.00016018
	FLT1	-2.54231	8.23e-06	0.000160708
	ZNF385B	-3.66134	8.45e-06	0.000164477
	LOC102724841	-1.37133	8.47e-06	0.000164631
	HHEX	-1.71007	8.48e-06	0.000164661
	IGFBP6	-1.49712	8.53e-06	0.000165519
	RERGL	-2.48145	8.89e-06	0.000171869
	ST6GALNAC1	-5.85883	8.92e-06	0.000172275
	ADIRF	1.23322	8.99e-06	0.000172911
	FAM13C	-1.32306	9.08e-06	0.000174431
	FAM117A	-1.15336	9.09e-06	0.000174526
	TUSC1	1.09616	9.4e-06	0.000179397
	2021-03-02	-1.04285	9.43e-06	0.000179712
	SLC50A1	1.15637	9.57e-06	0.000182076
	PTGS1	1.29644	9.66e-06	0.000183638
	SCARF1	-1.65035	9.79e-06	0.000185963
	CBFA2T3	-3.60592	9.87e-06	0.000187131
	CDK18	1.4418	9.87e-06	0.000187131
	IGFBP5	1.7909	1.01e-05	0.000191353
	FNDC5	-2.07288	1.04e-05	0.000195273
	LINC00310	-1.29456	1.04e-05	0.000195273
	OAF	-2.17058	1.06e-05	0.000198461
	LPHN3	-2.08386	1.09e-05	0.000204531
	ALPL	-5.36499	1.1e-05	0.000205729
	GAREM	-1.09803	1.12e-05	0.000208518
	LOXL2	1.24885	1.14e-05	0.000211706
	PLCG2	-1.68309	1.14e-05	0.00021237
	C1QL3	-3.3244	1.15e-05	0.000213034
	DPP4	-2.60753	1.15e-05	0.000213034
	LONRF2	-1.00738	1.15e-05	0.000213034
	AGTR2	-6.20165	1.21e-05	0.000224229
	MLLT11	1.18242	1.22e-05	0.000224375
	SRGN	1.0652	1.23e-05	0.000227097
	SEC16B	-1.06337	1.24e-05	0.000228011
	XG	-1.0975	1.27e-05	0.000231963
	AKR1E2	-1.13048	1.29e-05	0.000235317
	OLR1	3.17928	1.29e-05	0.000235317
	GALNT16	-1.48759	1.29e-05	0.000235383
	CCDC180	-1.11277	1.33e-05	0.000241106
	LCN10	-4.6162	1.37e-05	0.000247733
	MYOCD	-1.4427	1.38e-05	0.000248702
	NXN	-1.21641	1.41e-05	0.000254322
	SCNN1B	-6.10065	1.43e-05	0.000257467
	AC005022.1	-1.63676	1.47e-05	0.000264712
	VWFP1	-5.39092	1.5e-05	0.000267804
	TNFSF8	1.5052	1.52e-05	0.000271769
	IFI27	-2.91298	1.54e-05	0.000274451
	SOX6	-1.59737	1.55e-05	0.000276711
	MEGF6	-1.20197	1.56e-05	0.00027738
	SSC5D	-2.41025	1.6e-05	0.00028405
	AC147651.4	2.43095	1.63e-05	0.000288409
	FILIP1	-1.02502	1.64e-05	0.000289147
	C2orf40	-1.43869	1.66e-05	0.000292512
	MAD2L2	1.22041	1.7e-05	0.00029952
	EMP1	-1.06726	1.72e-05	0.000301805
	WRB	-1.00819	1.73e-05	0.000304191
	FHAD1	5.90488	1.78e-05	0.00031242
	ADAMTS18	-6.57203	1.79e-05	0.000313264
	KLHL25	1.72148	1.79e-05	0.00031347
	FMN1	1.06259	1.8e-05	0.000314623
	PGF	2.1339	1.84e-05	0.000320174
	LOC101928166	-3.97803	1.84e-05	0.000320403
	PLEKHA4	1.29815	1.86e-05	0.000322943
	MFSD4	-2.60046	1.86e-05	0.000323294
	HYAL2	-1.17822	1.89e-05	0.000328619
	CALCRL	-1.20974	1.9e-05	0.000329742
	RP11-664H17.1	1.22951	1.92e-05	0.000331901
	CDC37L1	1.09057	1.95e-05	0.00033624
	MEOX2	-1.75222	1.95e-05	0.000336647
	COLQ	-1.23237	1.96e-05	0.000337682
	LOC102723625	1.52533	1.97e-05	0.000337682
	GPR116	-2.98348	2.01e-05	0.00034381
	GPR162	5.73331	2.07e-05	0.000352632
	SPAG4	3.19953	2.14e-05	0.000364231
	LOC101054525	-1.83641	2.28e-05	0.000385683
	CCL21	-5.32965	2.3e-05	0.000388088
	MPL	-1.68513	2.31e-05	0.000390132
	FUT1	-3.51791	2.33e-05	0.000392403
	CAPN6	-3.12636	2.34e-05	0.000393236
	TMEM150C	-3.42096	2.34e-05	0.000393798
	FNDC4	1.00093	2.35e-05	0.000394112
	KLHL3	-1.08341	2.35e-05	0.000394112
	FZD7	-1.20003	2.36e-05	0.000395791
	C12orf75	-1.09143	2.42e-05	0.000404518
	TFPI	1.1283	2.46e-05	0.000410185
	GDF15	3.12358	2.47e-05	0.000412185
	RASD1	-3.98236	2.52e-05	0.000420048
	EFCC1	-5.98764	2.56e-05	0.000424346
	LINC00702	-1.20629	2.57e-05	0.000426125
	CXCL3	4.44038	2.66e-05	0.000439497
	RXRG	-4.78373	2.68e-05	0.000442939
	AFAP1L1	-1.35474	2.7e-05	0.000445995
	MYBL1	-1.20601	2.71e-05	0.000446138
	SLC6A9	1.66943	2.78e-05	0.000456876
	LOC101929130	-3.37417	2.85e-05	0.000469252
	THSD7B	-1.20222	2.87e-05	0.000470676
	USP54	1.10809	2.89e-05	0.000475087
	CHEK2	1.53991	2.92e-05	0.000478109
	GIMAP1	-2.12258	2.95e-05	0.000482862
	PROCR	1.11645	2.95e-05	0.000482862
	DNAJC19P5	1.46727	2.97e-05	0.000485033
	AMICA1	-1.54781	2.98e-05	0.000485055
	GGT5	1.64693	2.98e-05	0.000485055
	ZCCHC5	-2.78022	2.98e-05	0.000485055
	LURAP1	1.0115	2.99e-05	0.000486714
	RASSF10	-6.1164	3.03e-05	0.000492002
	AVPR1A	-2.65512	3.04e-05	0.00049326
	WDR17	-1.18566	3.04e-05	0.00049326
	FGF10	-3.28804	3.09e-05	0.000499879
	TNNT2	-5.25683	3.2e-05	0.000516597
	KCNMA1	-1.01964	3.21e-05	0.000517006
	DNAH14	-3.68658	3.22e-05	0.000517733
	FGD5	-1.44403	3.22e-05	0.000517733
	MIR3605	2.34874	3.22e-05	0.000517893
	CTHRC1	-1.57843	3.27e-05	0.000522941
	TSPAN8	-2.25311	3.27e-05	0.000522941
	ALDOC	1.01247	3.37e-05	0.000538076
	KANK3	-3.46619	3.4e-05	0.000541633
	ARHGEF15	-3.60533	3.41e-05	0.000542717
	CRIP2	-1.23747	3.41e-05	0.000542734
	IL33	1.16579	3.43e-05	0.000545337
	A2M-AS1	-1.3211	3.45e-05	0.000546676
	CISD1	1.05868	3.47e-05	0.000549025
	PHKG1	1.41992	3.49e-05	0.000551334
	RGPD2	2.23874	3.54e-05	0.000558483
	BCAM	-1.00329	3.58e-05	0.000564247
	PM20D1	-4.1001	3.6e-05	0.000566119
	ARVCF	-1.32009	3.71e-05	0.000581941
	IL15RA	1.26036	3.71e-05	0.000581979
	C19orf59	3.98834	3.72e-05	0.000582722
	ADK	1.47841	3.75e-05	0.000586209
	MIR31HG	4.2009	3.75e-05	0.000586209
	PNMAL2	-1.95986	3.86e-05	0.000601958
	PGM5P2	-3.22248	3.89e-05	0.000606035
	KLF4	-1.35359	3.94e-05	0.000612337
	LOC101929296	1.07187	4.02e-05	0.000624644
	XK	-1.54426	4.04e-05	0.000626908
	TPO	-6.40889	4.12e-05	0.000638618
	PPARG	-1.90578	4.14e-05	0.000640243
	TRPC6	-2.12266	4.14e-05	0.000640243
	FLJ27255	6.61442	4.16e-05	0.000642787
	HSPA12A	-1.00311	4.23e-05	0.000651409
	DGKI	-1.10524	4.26e-05	0.000655256
	NMNAT2	-2.8424	4.35e-05	0.000667378
	COX1	-1.51125	4.36e-05	0.000667865
	LOC102724348	-2.5436	4.45e-05	0.000679843
	ADCY4	-3.93341	4.51e-05	0.000686663
	ACTN4	-1.0339	4.53e-05	0.000687752
	CNTNAP3P2	-1.42059	4.58e-05	0.000694322
	HEY1	-1.5643	4.6e-05	0.000697098
	FRZB	-1.04224	4.65e-05	0.000704657
	LIMS2	-1.31785	4.69e-05	0.000708712
	TMEM255A	-3.14806	4.73e-05	0.000712816
	SLC4A8	1.60982	4.76e-05	0.000718103
	MTFP1	3.83788	4.83e-05	0.000727295
	PRKCDBP	-1.33596	4.92e-05	0.000740976
	TPI1P1	1.70041	4.95e-05	0.000744215
	RBP5	-4.58048	5.01e-05	0.000752617
	SH3D21	2.00454	5.02e-05	0.000753311
	ACVRL1	-1.57936	5.04e-05	0.00075583
	CLEC5A	2.15643	5.1e-05	0.000763544
	PROM1	-2.2693	5.16e-05	0.000771816
	CPNE4	-2.3344	5.25e-05	0.000783819
	MUC1	2.27978	5.25e-05	0.0007839
	TRIM36	-1.28659	5.34e-05	0.000795326
	CD248	-1.21336	5.38e-05	0.000799999
	ELOVL7	-2.90359	5.38e-05	0.000799999
	LDLR	1.25383	5.38e-05	0.000799999
	MCAM	-1.00151	5.47e-05	0.000810012
	CHST10	-1.0552	5.59e-05	0.000825004
	BEST1	1.35223	5.72e-05	0.000840808
	LRRN4CL	-3.61019	5.84e-05	0.000855886
	PXDC1	-1.07025	5.84e-05	0.000855886
	SH2D3C	-2.30237	5.87e-05	0.000859727
	CNTN4	-1.98966	5.97e-05	0.000873117
	PITPNM1	1.00324	6.06e-05	0.000883189
	BCAP29	-1.01236	6.1e-05	0.000888134
	C10orf71	-5.10407	6.15e-05	0.000894712
	LOC646588	-4.55241	6.3e-05	0.000915036
	BCR	1.20645	6.52e-05	0.000946268
	LOC102724783	-3.03385	6.67e-05	0.00096472
	ENPEP	-2.26336	6.73e-05	0.000971797
	COL12A1	-1.1736	6.75e-05	0.000972263
	RRS1	1.041	6.74e-05	0.000972263
	TM4SF18	-3.35586	6.74e-05	0.000972263
	CASP10	-1.55243	6.78e-05	0.000975878
	FABP3	-1.83241	6.78e-05	0.000975878
	DUSP4	-1.95055	6.79e-05	0.000976315
	KCNK15	1.30797	6.94e-05	0.0009949
	CCDC159	-1.32067	7.02e-05	0.0010039
	FZD8	-1.14121	7.15e-05	0.00102151
	NRIP2	-2.69955	7.17e-05	0.00102277
	SIGLEC10	2.96316	7.2e-05	0.00102597
	ALKBH2	1.13057	7.26e-05	0.00103198
	METTL1	1.2918	7.37e-05	0.00104607
	RASSF3	-1.35277	7.41e-05	0.00105024
	LRRC2	-8.16905	7.57e-05	0.00107167
	ATP6V1C2	-2.79763	7.64e-05	0.00108062
	C1GALT1	1.06318	7.64e-05	0.00108062
	RCAN3	-1.26288	7.75e-05	0.00109438
	HK2P1	4.32073	7.84e-05	0.00110611
	LOC101927426	-5.90266	7.94e-05	0.00111743
	RSPH9	4.78625	7.97e-05	0.00112141
	OR51E1	-6.22552	7.99e-05	0.00112227
	GUCY1A2	-2.83194	8.04e-05	0.00112821
	TSLP	1.6358	8.05e-05	0.00112823
	BMP6	-2.31096	8.28e-05	0.00115616
	SHC4	-1.18586	8.3e-05	0.00115757
	LGI4	-2.07402	8.37e-05	0.0011641
	PKDCC	-1.05776	8.5e-05	0.00117945
	PCDH20	-1.52588	8.7e-05	0.00120509
	RYR3	-1.93373	8.8e-05	0.00121595
	NR5A2	-4.5643	9e-05	0.00124025
	IGFBPL1	-1.29582	9.02e-05	0.00124301
	ACOT11	-1.07622	9.19e-05	0.00126307
	ARNTL	1.63719	9.22e-05	0.00126651
	GK	1.11132	9.28e-05	0.00127372
	BZW1P2	1.15068	9.39e-05	0.00128598
	GPC2	5.85743	9.39e-05	0.00128598
	HLA-DOA	-1.48647	9.59e-05	0.00131097
	JHDM1D-AS1	1.3957	9.66e-05	0.00131769
	DDAH2	-1.09832	9.75e-05	0.0013272
	MCTP1	-2.26163	9.75e-05	0.0013272
	LOC147004	6.22869	9.79e-05	0.00133141
	BMS1P3	1.05835	9.83e-05	0.00133374
	COLGALT2	-2.99391	0.000100391	0.00136097
	FAM133A	-2.15463	0.000100831	0.00136523
	IL6	2.8682	0.000102876	0.00138909
	GALNT15	1.61544	0.000105385	0.00141921
	BMP7	-5.77339	0.000106173	0.00142887
	POMZP3	-1.06254	0.000106595	0.0014336
	NR4A1	-1.88831	0.000107947	0.00144891
	LIPE	-3.55578	0.000108899	0.00145898
	LOC101927119	-1.68049	0.000108913	0.00145898
	PRICKLE1	-1.48806	0.000109703	0.00146764
	DTX1	-5.89652	0.000110652	0.00147817
	RNF144A	-1.0869	0.000110708	0.00147817
	SLC5A4	-6.29106	0.000113505	0.00151254
	HSBP1L1	1.04914	0.000115682	0.00154054
	SLC16A10	2.16797	0.000116781	0.00155211
	ADCY1	-2.35261	0.00011803	0.00156769
	AK5	-2.48611	0.000119752	0.00158952
	ST6GALNAC5	-1.37381	0.000122129	0.00161897
	POF1B	-6.37553	0.000122808	0.00162479
	PIM1	1.33318	0.000124285	0.0016416
	TCEANC	-1.13674	0.000124321	0.0016416
	CARNS1	-1.59401	0.000124939	0.00164869
	LINC01018	-2.43636	0.000125374	0.00165336
	GREM2	-5.02083	0.000126218	0.00166233
	KCNK5	-4.10352	0.000126977	0.00167028
	LINC00941	2.78577	0.000126986	0.00167028
	AJUBA	-1.08914	0.000127479	0.00167569
	PRKAR2B	-1.25936	0.000127642	0.00167595
	ST14	2.70237	0.000128152	0.00167995
	RGS16	1.77866	0.000130283	0.00170263
	SEMA6A	-1.92233	0.000130216	0.00170263
	DCHS2	4.34855	0.000132654	0.00173139
	STEAP3	1.39592	0.000132843	0.00173276
	FSCN1	-1.16741	0.000133177	0.001736
	PALM	-2.12317	0.000133977	0.00174419
	DMPK	-1.03766	0.000134318	0.00174751
	MIF	1.20113	0.000134644	0.00175063
	FGF10-AS1	-5.60659	0.000134796	0.00175149
	KCNA6	-1.65443	0.000138096	0.00178946
	C3orf70	-1.03257	0.000139494	0.00180561
	LOC101928041	-6.55672	0.000140055	0.00181171
	ADAM33	-1.3319	0.000140357	0.00181448
	MIR143HG	-1.02933	0.000140549	0.0018158
	SH3GL3	-3.96685	0.00014741	0.00189241
	PON3	-6.01726	0.000147791	0.0018961
	MSR1	1.18163	0.000148354	0.00190213
	TSPAN13	-2.6684	0.000148719	0.00190561
	RBPMS2	-2.06394	0.000149819	0.00191729
	ANGPTL5	-6.03464	0.000150536	0.00192525
	ALOX5AP	1.46145	0.000151095	0.00193119
	LPAR4	-1.66387	0.000151588	0.00193628
	SELL	-1.54375	0.00015365	0.00196014
	HAS1	-6.07787	0.000153808	0.00196093
	PLXDC1	-2.64561	0.000154897	0.00197358
	ACTN2	-1.34178	0.000156986	0.00199894
	TF	-4.56751	0.000163003	0.00207037
	TNFAIP3	1.30449	0.000163843	0.00207715
	PODXL2	-1.65667	0.00016454	0.00208469
	MPV17L2	1.44448	0.000165699	0.00209415
	FAXC	-1.33164	0.00016792	0.00211827
	TRIL	-3.82756	0.00016835	0.00212106
	EDN2	5.77927	0.000169083	0.00212898
	ENTPD3	-5.58816	0.000170192	0.00214029
	LAMC2	2.44192	0.000172178	0.00216393
	C20orf166-AS1	-2.4621	0.000172695	0.00216908
	GIMAP5	-1.47427	0.000173891	0.0021792
	CTSH	-1.11352	0.000175392	0.00219347
	LOC101928439	-1.63677	0.000178097	0.00222594
	CCL3	-2.09504	0.000180077	0.00224654
	IL1RL1	3.1301	0.000181621	0.00226026
	TMEM175	-1.1347	0.000182321	0.00226481
	NAALAD2	-4.7589	0.00018276	0.00226888
	LOC101928714	-1.42191	0.000183012	0.00227062
	WNK2	-3.06326	0.000183568	0.00227613
	MATR3	4.27337	0.000186011	0.00230502
	IL31RA	-3.30879	0.000186209	0.00230607
	CXCL6	4.92827	0.000187105	0.00231153
	LOC102724287	-3.90185	0.00018746	0.00231451
	NKX3-1	1.16688	0.000190029	0.00234197
	TMEM88	-3.53177	0.000190588	0.00234744
	SMPD3	-5.75855	0.000194366	0.00238242
	AC010987.6	5.56618	0.000194574	0.00238353
	ARHGAP28	-2.65639	0.000200249	0.00244568
	MSNP1	1.48867	0.000200922	0.00245242
	MARCO	3.58474	0.000201508	0.00245617
	PSME2P5	4.41796	0.000201711	0.00245617
	ADAMTS17	-1.11313	0.00020278	0.00246623
	AMY2B	-1.09778	0.00020407	0.00247747
	C1QTNF3	-1.57646	0.000206681	0.00250585
	PRRT2	-1.47269	0.000206851	0.00250585
	RBM24	-1.2839	0.000208115	0.00251905
	STX1A	2.21718	0.000208642	0.00252394
	CASZ1	-1.05107	0.000210822	0.0025432
	KCNIP2	-2.42316	0.000213043	0.00256042
	FLRT3	-3.15593	0.000213988	0.00257026
	SLC1A3	1.50294	0.000217288	0.00260221
	TREM1	3.05711	0.000217839	0.00260574
	HBEGF	-1.44257	0.000218247	0.00260909
	RPSAP36	-1.02675	0.000220096	0.00262655
	IGSF3	-1.12207	0.000221804	0.00264384
	PRND	-5.9509	0.000222115	0.00264599
	LOC100996570	2.91824	0.000222875	0.0026535
	LEFTY2	-2.23828	0.000223177	0.00265554
	LINC01099	-3.24165	0.00022517	0.00267768
	CRIP1	-1.40245	0.000230076	0.00272804
	SOX7	-2.81465	0.000231662	0.00274107
	NPR1	-1.0276	0.000233115	0.00275444
	SLC26A5	-5.5458	0.000237391	0.0028017
	MT1F	3.32849	0.000238936	0.00281341
	CRABP1	-5.13622	0.000240959	0.00283395
	EMILIN3	-5.44488	0.000241465	0.00283826
	LOC102724488	-4.28664	0.000242338	0.00284524
	TMEM176A	-1.6013	0.000244474	0.00286535
	ANKRD20A17P	-4.84913	0.000244693	0.00286627
	TNFSF10	-1.804	0.000247434	0.00289504
	CNN1	-1.4783	0.00024789	0.0028987
	PARD6G	-1.3509	0.000249264	0.0029131
	DSP	-1.60814	0.00024952	0.00291441
	MSMP	6.10127	0.00025439	0.00296543
	DLL4	-1.99475	0.000256626	0.00298883
	SLC39A14	3.02421	0.000259632	0.00302038
	PIEZO2	-1.22372	0.000261042	0.00303505
	CCDC86	1.04987	0.000269418	0.00311994
	ABCA6	-1.6748	0.000271668	0.00314242
	LOC101929484	2.68952	0.00027312	0.00315562
	ASB2	-1.5301	0.000275288	0.00317706
	SRPK3	-2.73664	0.000283858	0.00326855
	NSDHL	1.03322	0.000287331	0.0032992
	HLA-DMB	-1.28922	0.000289586	0.00331573
	PNPLA7	-1.23742	0.000289863	0.00331703
	VGLL3	-1.03997	0.000294149	0.00335476
	PDE10A	-1.02654	0.000297246	0.00338249
	CBLN1	-5.32213	0.000298261	0.00339214
	TRIM29	-3.58547	0.00029893	0.00339784
	CHODL	-2.35874	0.000301205	0.00341988
	ABCA8	-1.56718	0.000313663	0.00355142
	PCYT2	-1.06021	0.000316591	0.00357859
	IFI44L	-2.11262	0.000322153	0.00362702
	PRRG3	-5.5957	0.000322302	0.00362702
	TNFRSF9	2.84795	0.000322184	0.00362702
	SLC26A10	-1.69335	0.000327911	0.00368402
	HBB	-1.70051	0.000330299	0.00370879
	FGR	1.34736	0.000330922	0.00371374
	TRAC	-1.72347	0.00033295	0.00373238
	ZNF366	-5.01094	0.000336403	0.00376487
	ERLEC1P1	-1.1497	0.000340777	0.00381172
	PCAT19	-4.01719	0.000342362	0.00382734
	CNTNAP3P6	4.3665	0.000343677	0.00383782
	EDNRB	-1.29469	0.0003443	0.00384267
	IL1R2	2.29931	0.000345704	0.00385373
	SPON1	-1.62111	0.000348326	0.00387696
	EPHA5	-3.51154	0.000349211	0.00388469
	MAFF	1.16586	0.000349551	0.00388634
	LINC00982	-1.47686	0.000350672	0.00389454
	USP27X-AS1	-2.06926	0.000351363	0.00390009
	ABCA9	-1.90268	0.000356302	0.00394201
	SIRT4	4.77878	0.000358601	0.00396312
	POP1	1.00321	0.000371347	0.00409287
	NAT8L	-6.15637	0.000372282	0.00409944
	LOC102724720	4.9544	0.000376093	0.00413845
	MDFI	-4.18714	0.00038477	0.0042225
	GRIP1	-2.59545	0.00038618	0.00423569
	LOC101928173	5.55731	0.000393467	0.00430206
	HIF1A-AS2	2.68121	0.000395033	0.00431417
	CKS2	5.27772	0.00039542	0.00431608
	ANKRD36BP2	-5.39698	0.000395753	0.0043174
	PEX5L	-6.23576	0.000396586	0.00432417
	FTH1P20	1.78192	0.000403227	0.00438952
	LOC102467080	-2.40697	0.000408447	0.00443447
	TMEM30B	-1.22325	0.000408447	0.00443447
	REM1	-1.62207	0.000415885	0.004508
	LOC101928916	1.96549	0.000422495	0.00456991
	RNU7-72P	3.80092	0.000426989	0.00461607
	NELL2	-1.9145	0.000434599	0.00469335
	PHGDH	-1.09494	0.00043876	0.00472707
	OLFM1	-1.43348	0.000439293	0.00472897
	AZGP1	-5.52379	0.000443432	0.00477049
	AK2P1	1.77562	0.000445221	0.00478341
	KCNK3	1.18768	0.000448598	0.00481255
	EPB41L4B	-3.14299	0.0004494	0.00481737
	KCND2	-5.52118	0.000449647	0.00481747
	PCDHGB8P	1.08352	0.000450024	0.00481898
	PDGFB	-1.93049	0.000459454	0.00490704
	BEND3	1.21744	0.000469715	0.00500087
	CCSER1	-1.88927	0.000471259	0.00501205
	C11orf91	3.15811	0.000473307	0.00502367
	COX3	-1.44658	0.000472607	0.00502367
	DSCAML1	-6.24827	0.000473586	0.00502367
	UNC79	-5.42828	0.000474559	0.00503137
	CREB5	-2.4787	0.00047772	0.00506224
	SLAMF8	1.58366	0.000480153	0.00508008
	NCKAP5	-1.53139	0.000482366	0.00510084
	CFB	1.57728	0.000483474	0.0051099
	ITIH5	-1.14639	0.000483818	0.00511088
	RIMS4	-1.62489	0.000487919	0.00514885
	SLITRK1	-3.89628	0.000500102	0.00525831
	UBE2QL1	-1.09824	0.000501244	0.0052676
	UCK2	1.05234	0.000504869	0.00530022
	ADRB2	-1.4734	0.000508647	0.00533436
	MIR675	-2.15739	0.000517736	0.00540826
	SGCG	-3.14792	0.000518615	0.00541377
	TRPM6	-3.5966	0.000526308	0.00548564
	CD96	-1.8563	0.000529155	0.00550966
	RAMP1	-1.1599	0.00052906	0.00550966
	ACTG2	-1.13925	0.00053094	0.00552304
	PRSS12	-3.17768	0.000533832	0.00554416
	RIPK4	1.44606	0.000538301	0.00557918
	KCNMB2	-6.09938	0.000541598	0.00560478
	ICAM2	-2.07344	0.000549675	0.00567681
	COCH	-1.69972	0.000550736	0.00568488
	CES1	-1.08938	0.000553261	0.00570515
	CAND2	-1.05995	0.000555026	0.00572045
	ESPL1	2.60853	0.000559237	0.00575511
	LOC646555	3.29445	0.000558989	0.00575511
	RP11-9G1.3	-1.34051	0.000582112	0.00594836
	LOC101927249	-1.7795	0.000590333	0.00602329
	AGTRAP	1.58736	0.000592264	0.00603996
	LOC100996455	-5.43883	0.000594568	0.00605133
	MGAT4C	-1.40396	0.000600708	0.00610465
	SULT1C2	-5.70033	0.000607319	0.00616567
	SULT1C4	-1.35179	0.000610426	0.00618795
	WNT5A	-2.22426	0.000621216	0.00627543
	C5AR1	1.11855	0.000636749	0.00641322
	EIF5AL1	1.03408	0.000637393	0.00641653
	LINC00893	-1.00686	0.000641225	0.00644872
	LINC00327	-3.26544	0.000644186	0.0064721
	PXMP2	-1.52661	0.000657048	0.00659155
	RIMBP2	-5.20603	0.000658909	0.00660696
	RP11-65J3.1	1.75842	0.000660399	0.00661501
	TSHZ2	-4.12197	0.000660629	0.00661501
	CYP19A1	3.1021	0.000662885	0.00663048
	PPP1R1A	-3.15856	0.000668923	0.00667774
	RPRML	-5.15981	0.000670512	0.00668621
	SSUH2	-5.76366	0.000670576	0.00668621
	C8orf4	-1.32115	0.000671675	0.00669207
	IRF4	-1.52272	0.000673979	0.00671174
	C12orf68	1.18807	0.00068566	0.00681471
	BCAT1	1.13941	0.00068625	0.00681724
	GNAI2	5.33166	0.000687494	0.00682627
	SMPX	-3.10506	0.000689747	0.00684196
	S100A9	1.72913	0.000695382	0.00689112
	MAPK13	1.1283	0.000709932	0.00702505
	RSPO2	-2.96616	0.00071419	0.00706374
	OSR2	-1.20803	0.000716565	0.00707347
	MBOAT7	1.00516	0.000717461	0.00707888
	FAM124B	-2.91233	0.000719356	0.00709414
	CLEC3A	-4.61658	0.000720567	0.00710263
	C1orf162	1.26873	0.000722207	0.00711535
	STOX2	-1.16094	0.00072675	0.00714971
	FAM132B	3.10999	0.00073763	0.00724274
	ZNF547	-1.44726	0.000744456	0.00729919
	SCG2	-1.65852	0.000747818	0.00732862
	CTTNBP2	-1.08338	0.000754149	0.00738278
	ST6GALNAC2	-2.28968	0.000754434	0.00738278
	LCAT	-1.25485	0.000767371	0.00748775
	ARG2	2.80225	0.000777459	0.00757529
	MGAT3	-2.73874	0.00078282	0.00761293
	LOC101930232	-1.16159	0.00078702	0.00763917
	ATP6V0E2	-1.16989	0.000802899	0.0077627
	IL1RL2	3.39201	0.000803182	0.0077627
	ASPA	-4.33367	0.000807829	0.00780019
	ZBTB46	-1.06593	0.000808779	0.00780372
	ADH6	5.29052	0.000812233	0.00783156
	DSG2	-1.77066	0.000814921	0.00785375
	OPCML	-6.03011	0.000819312	0.0078886
	PTTG1	1.27397	0.000825602	0.00794164
	CCR1	1.16531	0.000829768	0.00797394
	LOC101928489	-1.4404	0.000833678	0.00800418
	TUBB3	2.19074	0.000836633	0.00802699
	ZNF286B	1.06182	0.000854193	0.00817028
	OSR1	-1.12501	0.000855231	0.00817636
	TNFRSF19	-2.77567	0.00086248	0.00823786
	GAS6	-1.2336	0.000868204	0.00828481
	P2RY2	1.14407	0.000870555	0.00830335
	TPT1P9	-1.13974	0.000871991	0.00831314
	HIST1H2AG	1.33727	0.000885927	0.00844057
	LRRN2	-3.66955	0.000889009	0.00845952
	SOAT1	1.06094	0.000901853	0.0085617
	GABRB1	-3.00183	0.00090423	0.00858027
	LOC102724690	4.93444	0.000905072	0.00858425
	LOC100126584	5.60473	0.00090589	0.00858801
	RP11-569G13.2	5.58114	0.000914188	0.0086586
	BMP3	-3.8394	0.000916689	0.00867825
	GGCT	1.0639	0.000925435	0.00875104
	NPY5R	-2.10892	0.000925669	0.00875104
	LAIR1	1.07785	0.000932343	0.00881004
	PLCE1-AS1	-5.96271	0.000937298	0.00884453
	ELOVL6	1.45283	0.000940999	0.00886511
	POLR2I	1.12617	0.000941223	0.00886511
	NDUFA4L2	1.46991	0.000941888	0.00886727
	LINGO1	-4.29673	0.000954037	0.00897333
	NSG1	-4.60496	0.000965858	0.00906355
	CKB	-1.91586	0.00097077	0.00909812
	IMPG2	-1.9064	0.000970581	0.00909812
	C1orf192	3.54804	0.000971883	0.0090991
	NFE2L3P2	2.36412	0.000971719	0.0090991
	VANGL2	-3.26598	0.000974796	0.00911798
	LOC102724147	-1.8513	0.000977094	0.00912688
	MTMR9LP	-1.03878	0.000976714	0.00912688
	RASL11B	-1.49873	0.000981165	0.00916069
	LOC101929042	-3.34714	0.000991354	0.00924734
	VAT1L	-1.3962	0.000999638	0.00931605
	MIXL1	-4.50202	0.0010045	0.00935707
	SOX17	-2.80396	0.00101237	0.00942608
	YBX3P1	2.01475	0.00103044	0.0095724
	DNM1	-3.20876	0.00103114	0.0095745
	S100B	-2.24478	0.00103609	0.00961175
	RGAG1	-2.55305	0.00104443	0.00968021
	ULBP1	5.59939	0.00106359	0.00982204
	RGS8	6.04574	0.00106579	0.00983784
	DUSP28	-1.36854	0.0010834	0.00999421
	SRGAP3	-1.37582	0.00109318	0.0100679
	THY1	-1.43346	0.00111429	0.0102391
	ARHGEF4	-1.81549	0.00111905	0.0102735
	KCNA4	-2.94929	0.00112035	0.0102808
	LOC100419901	-2.76304	0.00112893	0.0103409
	SCARF2	-1.19277	0.00112886	0.0103409
	ZNF703	1.25155	0.00113421	0.0103753
	PTGER4	-1.21955	0.00114135	0.0104265
	CIDEA	-4.78464	0.00114938	0.010464
	SH2B2	1.68019	0.00114864	0.010464
	TM4SF1-AS1	5.50097	0.00114768	0.010464
	NPY6R	-5.13219	0.00115479	0.0105068
	CDH23	-5.51297	0.00115975	0.0105472
	LOC100130531	-4.76323	0.00116328	0.0105746
	IL12RB2	-2.94424	0.0011792	0.0107049
	RASGRP2	-1.02974	0.00117988	0.0107064
	FGF5	4.83269	0.00118382	0.0107325
	CD300LG	-4.58314	0.00118476	0.0107363
	SLITRK6	-5.89131	0.00118892	0.0107691
	LOC101929722	-6.02268	0.0011907	0.0107804
	2021-03-01	-1.18518	0.00119353	0.0108013
	LOC100419170	3.02593	0.00120203	0.0108685
	LINC01140	-1.16233	0.00121443	0.010966
	GRIA1	-1.32273	0.00121959	0.0109931
	CSMD2	1.21349	0.00122017	0.0109934
	BCL2A1	2.19646	0.00122795	0.0110489
	FKBP11	1.55283	0.00122912	0.0110544
	ISL1	-4.24526	0.00124559	0.0111828
	SIGLEC9	2.38624	0.00125934	0.0112991
	GRIP2	-2.26377	0.00126931	0.0113657
	RBM38	-1.05525	0.00126913	0.0113657
	LOC102724944	1.05473	0.00127137	0.0113791
	LINC01116	-5.10449	0.00127647	0.0114147
	HMGN2P15	-5.83837	0.00127973	0.0114381
	ACVR1C	-3.90985	0.00129381	0.0115241
	KCNB1	-1.64734	0.00132218	0.0117408
	EIF4A1P5	5.18282	0.00134281	0.0118928
	CAPG	1.10978	0.00136596	0.0120507
	ST6GAL1	1.09307	0.00137575	0.0121112
	DKK2	-2.06471	0.00139327	0.0122227
	FEN1	1.04978	0.00139442	0.0122275
	KIAA1456	2.24378	0.001396	0.012236
	HRH1	3.33546	0.00141634	0.0123824
	PMFBP1	5.45212	0.00145115	0.0126648
	PPP1R14C	3.30067	0.00146777	0.0127825
	COL9A2	-1.24629	0.00147187	0.0128127
	LOC101927595	1.48889	0.00150625	0.0130617
	LOC101927032	-2.52278	0.00151032	0.0130914
	EIF4A1P10	1.40302	0.00152125	0.0131693
	NOD2	1.32381	0.00154974	0.013376
	LOC100505504	-3.01487	0.00155366	0.0134042
	CA13	1.62105	0.00155795	0.0134238
	FBN2	-1.44647	0.00155923	0.0134238
	TBX5-AS1	-5.05449	0.00156742	0.0134715
	C1orf95	-2.15283	0.00156875	0.0134772
	SAMD4A	-1.07362	0.00158691	0.0135988
	FTH1P11	1.91522	0.00158867	0.0136081
	CYTB	-1.57063	0.0015932	0.0136354
	DNER	-1.12748	0.00159508	0.0136401
	CPZ	-4.76208	0.00160601	0.013699
	RYR2	-1.41755	0.00160785	0.0137088
	TLL1	-1.9604	0.00160914	0.0137141
	ADARB2	4.0198	0.00162827	0.0138598
	RNF157	-2.111	0.00164706	0.0139962
	GYG2	-2.03505	0.00165832	0.0140743
	MAP2K6	-2.18949	0.00166061	0.0140878
	SLC52A3	-5.2935	0.00166796	0.0141443
	OVCH2	-2.08221	0.00167068	0.0141614
	MYO5B	-1.1506	0.00167765	0.0142146
	FCGR3A	1.28475	0.00168056	0.0142295
	SEMA5B	-2.7726	0.00168081	0.0142295
	LOC102723779	2.79215	0.00168832	0.0142872
	KCNH2	-4.33063	0.00168955	0.0142916
	CXCL9	-1.60966	0.00172076	0.0144833
	OSBPL3	-1.32205	0.00172585	0.0145201
	TUSC5	-3.3097	0.00173672	0.0145935
	HTRA3	-2.41101	0.00174968	0.0146781
	WIPF3	-1.11241	0.00175969	0.0147377
	HLA-DQA2	-2.1101	0.00178617	0.0149332
	RTN4RL1	2.69957	0.00179028	0.014957
	MIR133A1	-5.67682	0.00179908	0.0150182
	LOC101928334	-2.16215	0.00181141	0.0150963
	HIST1H2AM	1.27393	0.00182909	0.0152063
	CACNA2D3	-2.03809	0.00183127	0.0152143
	NGEF	-2.6654	0.00183155	0.0152143
	ARL4D	-1.315	0.00192661	0.0158999
	CLDN5	-3.93352	0.00193262	0.0159367
	SNHG1	1.31231	0.00193368	0.0159389
	DNAH11	1.3817	0.00195585	0.0160734
	ICAM1	1.95673	0.00196088	0.0161044
	CAMK2A	-5.73411	0.0019697	0.0161637
	C1orf51	-1.14578	0.00197623	0.016204
	NOV	-1.19987	0.00198036	0.016212
	PPP1R14A	-1.02175	0.00198756	0.0162644
	EXOC3L2	-5.69784	0.00202977	0.0165964
	ALDH1A2	-1.27464	0.00204521	0.0167025
	CLEC10A	-1.83185	0.002061	0.0168045
	MOCOS	1.20015	0.00207065	0.0168697
	LOC101930357	2.62012	0.00207478	0.0168898
	COL25A1	-1.82892	0.00207603	0.0168932
	RPL21P69	5.40548	0.00208826	0.0169609
	SLC2A5	2.80866	0.00208852	0.0169609
	AC010091.1	5.75935	0.00211024	0.0171305
	TIMELESS	1.17129	0.00211435	0.0171569
	CASQ1	-1.23437	0.00211829	0.0171683
	PDPN	1.65545	0.00217179	0.017546
	PPFIA4	1.09725	0.00217167	0.017546
	KRT14	1.84542	0.00218167	0.0176119
	RIBC2	4.60664	0.00219218	0.0176896
	SAMD5	-1.45051	0.00219304	0.0176896
	ORM2	5.70253	0.00220441	0.0177537
	BST1	-1.16086	0.0022114	0.0178024
	XAF1	-1.15382	0.00223196	0.0179466
	NR2F1-AS1	-3.25724	0.00223552	0.0179681
	SSR4P1	-2.286	0.00227838	0.0182549
	ENTPD7	1.0838	0.00228629	0.018311
	PAK7	-3.04117	0.00231315	0.0184898
	SYT17	-2.19066	0.00231872	0.0185105
	CPXM1	-3.34112	0.00233526	0.0186153
	GADL1	-2.59941	0.00235396	0.0187276
	FCRL6	-4.79952	0.00236219	0.0187857
	TACC2	-1.8448	0.00241636	0.0191865
	MFAP5	-2.02995	0.00242476	0.0192382
	SHROOM3	-1.13138	0.00243007	0.0192653
	ARHGAP22	1.33676	0.00244085	0.0193281
	HOXB-AS1	-1.66635	0.00245679	0.0194241
	LOC100507236	-5.63947	0.00248511	0.0196099
	PCDH1	-1.15024	0.00248838	0.0196281
	FAM89A	1.41102	0.00250648	0.0197555
	TUSC3	-3.53547	0.00250568	0.0197555
	RAB7B	-1.09987	0.00253971	0.0199555
	PCLO	-1.23239	0.00256633	0.0201105
	ACSL5	-1.08846	0.00259289	0.0202872
	DBP	-2.11405	0.00264037	0.0206222
	PKIB	4.33762	0.00264217	0.0206222
	RARRES2	-1.21582	0.00264482	0.0206222
	DHRS9	-2.38351	0.00268009	0.0208859
	CYP4B1	-4.50299	0.00270516	0.0210309
	ECEL1	-5.23753	0.00270742	0.0210309
	HRASLS5	-2.16972	0.00270503	0.0210309
	LOC102724594	1.29675	0.00270759	0.0210309
	NLRP6	5.07352	0.00270626	0.0210309
	CYSLTR1	-1.30227	0.00271856	0.0210928
	IGJ	-2.50309	0.0027192	0.0210928
	TMEM100	-2.3885	0.00272178	0.0210928
	PCDH15	-2.50637	0.00272304	0.0210945
	TRPM3	-1.32785	0.00272809	0.0211256
	GDF10	-1.0941	0.00273738	0.0211754
	TENM1	-1.10003	0.00276377	0.021345
	DPM3	-1.00123	0.00277925	0.0214482
	NAA38	-1.18381	0.00278262	0.0214661
	ACTC1	-1.71796	0.00281043	0.0216478
	CLSPN	1.89635	0.00282164	0.021707
	PPP1R1B	-4.86807	0.00282239	0.021707
	SFRP5	-5.15967	0.002852	0.0218933
	RORB	-2.29761	0.00285338	0.0218957
	LOC101926956	-5.54343	0.00285927	0.0219243
	RP11-61I13.3	1.51428	0.00286462	0.0219571
	MT1A	2.14151	0.00290015	0.0222043
	TCP1P3	2.36274	0.00292154	0.0223512
	RPS26P18	5.19346	0.00292627	0.022372
	LUCAT1	3.05832	0.00297974	0.0227111
	TAGAP	-1.38892	0.00301245	0.0229294
	CHAF1B	1.36471	0.00301478	0.0229351
	ACE2	-3.20014	0.00305012	0.0231779
	BDNF	-1.91339	0.00305455	0.0231982
	RSPO1	-2.65291	0.00306455	0.0232528
	TRIM45	-1.19874	0.00309055	0.0234207
	FAM27E2	3.17865	0.00309527	0.0234422
	RP11-695J4.2	-1.41872	0.00311732	0.023586
	WNT11	-3.47983	0.00311774	0.023586
	AQP9	2.58669	0.00312175	0.0236076
	LOC100506731	-2.37894	0.00314445	0.0237527
	TMCC3	-1.24909	0.00317227	0.0239273
	CCDC88C	-1.51433	0.00317807	0.0239622
	DHX35	-1.0926	0.00318422	0.0239819
	LOC100652768	-1.15408	0.00320752	0.0241217
	F10	-1.45625	0.00322091	0.0241955
	POU3F2	-5.50853	0.00322526	0.0242192
	SMOX	1.06865	0.00323585	0.0242783
	ZSWIM4	1.1751	0.00325118	0.0243516
	CCRN4L	1.50892	0.00329857	0.0246424
	FTH1P8	1.69362	0.00331518	0.024721
	LOC102724660	2.24082	0.00331468	0.024721
	HMGA1	2.20228	0.00332727	0.0247839
	B3GALT4	-1.29699	0.00334397	0.0248771
	CCNJL	-1.32903	0.00334468	0.0248771
	FRMD5	-2.47236	0.00334342	0.0248771
	BFSP1	-1.77685	0.00335889	0.0249737
	NLGN3	-1.05728	0.00340281	0.0252356
	MIR4737	3.96042	0.00344706	0.025508
	EPHB3	-1.56139	0.00346709	0.0256469
	SDF2L1	1.56683	0.00348779	0.0257344
	RNVU1-14	-3.03597	0.00349284	0.025753
	FRAS1	-2.68316	0.00350353	0.0258033
	KLHL14	-5.91035	0.00350931	0.0258227
	MB21D2	-1.04122	0.00352372	0.0258775
	GPR1	-5.15954	0.00353491	0.0259503
	ITGAX	1.33557	0.00353636	0.0259516
	NFATC2	-1.16136	0.00356582	0.0261301
	JAK3	1.18187	0.00359759	0.026319
	SPATA20P1	5.68895	0.00360261	0.0263332
	LOC101060172	5.56983	0.00361121	0.0263866
	AK4	1.5198	0.00361692	0.0264189
	MIR6872	-5.5029	0.00362912	0.0264744
	CXCL1	2.49188	0.00371429	0.0270039
	ADD2	-3.83842	0.00372547	0.0270756
	LRMP	-1.50807	0.00378312	0.0274064
	IQCH-AS1	-1.14747	0.00378694	0.0274243
	NDUFC2-KCTD14	1.46675	0.00380376	0.0275167
	KIF14	1.84484	0.00380909	0.027544
	LOC101928281	-5.02207	0.00381024	0.027544
	LPP-AS2	-1.00874	0.00381682	0.0275524
	RARB	-2.0234	0.00382804	0.0276137
	PTPRR	3.66263	0.00384461	0.0277038
	ERMN	5.62719	0.0038652	0.0278127
	DRP2	-1.87852	0.00387046	0.0278407
	SLC2A3	1.31794	0.00387293	0.0278487
	LOC102724611	1.24359	0.00389816	0.0279608
	CORO6	-1.43613	0.00393616	0.0281738
	TCF15	-5.08564	0.00393831	0.0281793
	SLC2A4	-3.80055	0.00394426	0.0281935
	RASGRF1	-5.02767	0.00396071	0.0282931
	RNR2	1.77889	0.00399638	0.0284746
	MIR6837	-4.08939	0.00401386	0.028579
	HSD11B1	1.67677	0.00402106	0.0286203
	GPR153	-1.0286	0.00403434	0.0286948
	ARHGAP20	-1.01568	0.00407169	0.0288849
	PRR7-AS1	4.69375	0.00406962	0.0288849
	RALGPS1	-1.42397	0.00407535	0.0288955
	ADSSL1	1.12152	0.0040842	0.0289381
	MT1G	3.54807	0.00412268	0.0291903
	LOC101928584	-2.95058	0.00412854	0.0292217
	KLHL4	-1.84423	0.00423242	0.0297847
	LINC00639	-2.70387	0.00424389	0.0298408
	SEMA4B	3.84401	0.00443345	0.0308959
	RP11-93I21.3	-1.46968	0.00445251	0.0309968
	TULP2	3.60979	0.00445877	0.0310298
	SEMA3B	-1.09317	0.00447753	0.0311391
	RRM2	2.37361	0.00450328	0.031254
	DUOX1	-5.46926	0.00451887	0.0313301
	TSPAN33	-1.133	0.00454506	0.0314902
	DGCR6	-1.68933	0.00455018	0.0315042
	LGR5	-1.15805	0.00457525	0.0316494
	LILRA6	2.30854	0.00457582	0.0316494
	MDH1B	-2.45333	0.00459173	0.0317163
	SLC39A8	1.00056	0.00464143	0.0319926
	RAD54B	-1.04091	0.00466497	0.0321023
	SLC22A4	2.34733	0.00467403	0.0321538
	RP11-436K8.1	3.71074	0.00468734	0.0322235
	CCDC178	-3.90287	0.00471518	0.0323929
	MIR22	-1.85483	0.00472561	0.0324317
	TRNAK33	2.21128	0.00476197	0.0326372
	MT3	4.18726	0.00478644	0.0327828
	FST	-1.30059	0.00483567	0.0330532
	MAB21L1	-1.40401	0.0048454	0.0331086
	LOC643733	-1.16754	0.00484905	0.0331224
	OCLM	1.27614	0.00485495	0.0331423
	LOC102724854	-4.55088	0.00488	0.0332891
	GVINP1	-1.08036	0.0048875	0.0333179
	LINC01139	-4.99772	0.00492189	0.0335315
	PYHIN1	-2.74907	0.00492214	0.0335315
	PRKG2	-3.11062	0.00494783	0.033684
	TRNAI2	5.84555	0.00496928	0.0338187
	HYAL1	-1.86076	0.00499155	0.0339283
	LOC100130992	-1.57458	0.00499588	0.0339283
	RELT	1.09707	0.00499689	0.0339283
	ZRANB2-AS1	4.10314	0.00499646	0.0339283
	TANC2	1.34466	0.00504205	0.0341539
	FAM46B	-1.08428	0.00506743	0.034303
	LOC102723717	-5.34364	0.00508986	0.034409
	LOC100499484-C9ORF174	-1.05979	0.00509887	0.0344561
	MMP3	1.99033	0.00510022	0.0344561
	GCH1	1.42083	0.00511036	0.0345132
	TNXA	-1.75416	0.00513028	0.0346132
	DNMT3B	-1.33255	0.0051689	0.0348045
	LOC101928264	-5.3651	0.00518259	0.0348736
	BRD7P2	-1.93758	0.00519418	0.0349169
	P2RY6	1.1342	0.00519369	0.0349169
	MYO3A	-2.89099	0.00520822	0.0349997
	CTNND2	-5.82954	0.00522653	0.0350996
	CCDC170	-1.36222	0.00524126	0.0351651
	SRSF12	1.66129	0.00526543	0.0352909
	SIAE	1.13589	0.00529777	0.0354492
	TRNM	-1.43568	0.00534934	0.035712
	SLC4A3	-1.23796	0.0053717	0.0358495
	SLFN12L	-1.8683	0.00538145	0.0359028
	RUNDC3B	-1.83621	0.00538733	0.0359302
	LOC101928433	-1.14768	0.00542814	0.0361668
	SNORA53	-1.38672	0.00545757	0.0363035
	ABHD14A	-1.14213	0.00552581	0.0367214
	CXCL11	-4.76873	0.00554661	0.0368355
	C17orf96	3.15203	0.00556565	0.0369499
	RARA	1.60667	0.00557242	0.036974
	KCNJ12	-2.6259	0.00559249	0.0370313
	P2RY13	-1.56854	0.00559635	0.0370449
	LOC100996598	-3.80922	0.00560411	0.0370841
	ENDOU	3.22059	0.00560681	0.0370899
	MYH16	5.41732	0.0056197	0.037151
	PRO2852	1.91292	0.00572601	0.0377679
	SIX1	-2.07323	0.00574706	0.0378822
	NOP16	1.52657	0.00578231	0.0380898
	RAET1E	-2.25344	0.00578959	0.0381254
	EMID1	-3.43785	0.00580303	0.0381892
	CILP	-2.72948	0.00583134	0.0383253
	KCNAB1	-1.55817	0.00583314	0.0383253
	SOST	-1.46822	0.00584561	0.0383948
	INHBA-AS1	-1.56578	0.00585463	0.0384169
	CNTN1	-1.54804	0.00588416	0.0385858
	LOC101927562	-1.22989	0.00590076	0.0386696
	LOC102723601	-5.28234	0.00597251	0.0390518
	CKS1BP1	-5.28847	0.00598825	0.0391044
	CDC7	1.77161	0.00600951	0.0391953
	RP5-1071N3.1	-4.8338	0.00602566	0.039273
	MIR143	-1.0183	0.00604273	0.0393435
	MIR145	-1.24253	0.00605615	0.039396
	DISP1	-1.07052	0.00605907	0.0394024
	LOC100996723	-2.88579	0.00606287	0.0394145
	LOC389705	-4.85804	0.00610504	0.0396506
	CD207	-5.68372	0.00611791	0.0397215
	ND1	-1.56478	0.00612275	0.0397402
	KBTBD8	1.55447	0.00616275	0.0399361
	TRNL1	-1.77873	0.00620806	0.0401785
	FLVCR2	2.30944	0.00621697	0.0402041
	LOC646903	-1.25431	0.0062401	0.0403217
	ADM2	4.41319	0.00624934	0.0403254
	LINC01197	-1.16104	0.00625059	0.0403254
	HMGA1P8	4.19283	0.00626458	0.0404029
	EDN1	-1.50213	0.0062833	0.0405107
	AURKB	4.82612	0.00632628	0.0407233
	RGS11	-1.23944	0.00634326	0.0408067
	KRT8P11	5.0983	0.00642304	0.0412157
	TNFRSF11A	1.03434	0.00643338	0.0412688
	SLC38A11	-3.56012	0.00644282	0.0412864
	LOC100422611	5.00175	0.00644722	0.0412927
	STAG3L5P-PVRIG2P-PILRB	-1.15058	0.00650594	0.0416244
	ARL15	-1.04908	0.00657684	0.0420169
	LOC100288073	2.86617	0.00658846	0.042078
	C15orf57	1.56551	0.00659675	0.0421045
	SLITRK5	-1.74492	0.00660094	0.042118
	MIR5690	2.86776	0.00661456	0.0421784
	KL	-1.15597	0.00661664	0.0421785
	LOC101927703	-1.06826	0.00662429	0.042214
	SNORD95	4.99083	0.00664378	0.0423117
	ATP12A	-4.38174	0.00668173	0.0425121
	B3GALT2	-2.4478	0.00668437	0.0425121
	LOC100288436	3.32362	0.0066857	0.0425121
	KCNQ5-IT1	1.04712	0.0066891	0.0425204
	CCDC42	-3.63374	0.00671911	0.0425861
	MIR4714	5.34949	0.00672427	0.0425861
	IDUA	-1.31173	0.00675452	0.0427492
	NIPAL1	3.09536	0.00679069	0.042938
	SYT8	4.91332	0.00679009	0.042938
	ZNF658B	-1.58708	0.00682531	0.0431033
	EGFL8	-1.00257	0.00683671	0.0431619
	LOC643355	3.5826	0.00688723	0.0434134
	LOC101928061	-1.32881	0.00693731	0.0436344
	ADRA2A	-1.77116	0.00704865	0.0442117
	DHRS13	1.99376	0.00705572	0.0442287
	SCD	-1.59183	0.00712558	0.0445568
	UBD	-4.70906	0.00715347	0.0447037
	LOC101929506	3.65444	0.00723295	0.0450738
	PCP4L1	-4.14979	0.00724857	0.0451316
	EPOR	1.47006	0.00728637	0.0453045
	KIAA1644	1.43219	0.0073299	0.0455125
	TRBC2	-1.77266	0.00736836	0.0457234
	IGHM	-2.14251	0.0074492	0.0461406
	KCNMB4	-1.26387	0.00751721	0.0464627
	SLC7A11	1.12331	0.00751679	0.0464627
	FAM181B	-3.43081	0.00754519	0.0465508
	DAB1	-4.32294	0.00756103	0.0466202
	UBAP1	1.37816	0.00757125	0.0466409
	FBXO41	1.00179	0.00759876	0.0467961
	ZDHHC11B	-1.39152	0.00762915	0.0469406
	HLA-L	1.00434	0.00764692	0.0470358
	SLC2A14	3.44503	0.00766991	0.0471628
	ELL2P1	1.68498	0.00768599	0.0472475
	LOC101928338	-4.86688	0.00769449	0.0472854
	HLA-J	3.47676	0.00770782	0.0473531
	CASC5	1.30441	0.00775752	0.0476112
	GRIK1-AS1	5.30531	0.00775921	0.0476112
	GJB2	-4.68264	0.00777006	0.0476634
	ISPD	-1.26171	0.0078141	0.0478614
	NDRG4	-1.69487	0.00781403	0.0478614
	LINC00222	1.30715	0.00784115	0.0479692
	MIR100	-5.11728	0.00784513	0.0479791
	ENTPD2	-5.19848	0.00786535	0.0480595
	MYOC	-1.68911	0.00787366	0.0480958
	FAM134B	-1.29819	0.0079044	0.0482256
	LOC101929798	4.6645	0.00790845	0.0482359
	ALDH1A3	-2.10915	0.00800182	0.0487323
	HMGN2P46	5.33437	0.00802907	0.0488543
	ZWINT	1.70385	0.00803438	0.048872
	NR2F1	-3.63551	0.00810512	0.0492183
	SETP21	-2.51128	0.00810296	0.0492183
	LOC284825	-4.87708	0.00816364	0.0495397
	CBX2	-3.42738	0.00819625	0.0496783
	KCNJ2-AS1	-3.76762	0.00819546	0.0496783
	LOC729056	-2.01495	0.00821412	0.0497421
	OCA2	-1.32621	0.00824531	0.0498568
