# Supplementary material for: Role of ferroptosis-related genes in Stanford type a aortic dissection and identification of key genes: new insights from bioinformatic analysis
Source: Bioengineered. 2021 Nov 30;12(2):9976–90. doi: 10.1080/21655979.2021.1988840 (PMC8809966; doi:10.1080/21655979.2021.1988840)
Supplement: Supplemental Material [file KBIE_A_1988840_SM5399.zip › Table S5 DEFRGs identified in GSE153434.xlsx]

## Sheet: Table S4 DEFRGs identified in G
	Table S5 DEFRGs identified in GSE153434
	Gene symbol	logFC	PValue	FDR
	NNMT	2.08995	1.09e-39	2.46e-36
	CA9	9.96169	9.9e-33	1.12e-29
	DDIT4	3.0098	2.4e-28	1.57e-25
	VEGFA	4.19099	3.05e-28	1.94e-25
	HMOX1	3.92338	3.83e-22	1.53e-19
	ITGA6	-3.01285	9.94e-19	2.56e-16
	HIF1A	1.64919	4.29e-18	9.91e-16
	PLIN2	2.14521	9.73e-18	2.08e-15
	PGK1	1.42809	5.15e-15	6.84e-13
	CP	3.54134	9.73e-15	1.23e-12
	ARRDC3	1.38973	4.71e-12	3.71e-10
	SLC2A1	2.37849	7.8e-12	5.94e-10
	PLIN4	-5.5047	8.92e-11	5.37e-09
	SAT1	1.68668	1.33e-10	7.61e-09
	EIF4A1	1.04429	2.08e-10	1.16e-08
	PANX1	1.08603	4.19e-10	2.24e-08
	CDKN1A	1.70934	7.58e-10	3.81e-08
	ACVR1B	1.12912	5.48e-09	2.26e-07
	JUN	-1.50737	1.55e-08	5.78e-07
	MYH10	-2.03325	1.62e-08	6e-07
	SLC3A2	1.10577	2.36e-08	8.48e-07
	HILPDA	3.00878	4.88e-08	1.67e-06
	LPCAT3	1.52567	1.88e-07	5.59e-06
	MYC	1.55282	5.29e-07	1.43e-05
	HSPA5	1.37443	5.32e-07	1.44e-05
	ALOX15B	6.14993	8.13e-07	2.12e-05
	AKR1C3	1.06088	8.31e-07	2.17e-05
	FTH1	1.75599	1.68e-06	4.03e-05
	AKR1C1	1.25745	3.33e-06	7.37e-05
	SLC7A5	2.55361	3.79e-06	8.21e-05
	ANGPTL7	-2.15627	5.28e-06	0.000109145
	UCHL1	-1.06762	5.5e-06	0.000112882
	DPP4	-2.60753	1.15e-05	0.000213034
	GDF15	3.12358	2.47e-05	0.000412185
	IL33	1.16579	3.43e-05	0.000545337
	CISD1	1.05868	3.47e-05	0.000549025
	MUC1	2.27978	5.25e-05	0.0007839
	ARNTL	1.63719	9.22e-05	0.00126651
	IL6	2.8682	0.000102876	0.00138909
	STEAP3	1.39592	0.000132843	0.00173276
	FSCN1	-1.16741	0.000133177	0.001736
	MIF	1.20113	0.000134644	0.00175063
	TF	-4.56751	0.000163003	0.00207037
	TNFAIP3	1.30449	0.000163843	0.00207715
	SLC39A14	3.02421	0.000259632	0.00302038
	CKB	-1.91586	0.00097077	0.00909812
	CAPG	1.10978	0.00136596	0.0120507
	ACSL5	-1.08846	0.00259289	0.0202872
	ACTC1	-1.71796	0.00281043	0.0216478
	SLC2A3	1.31794	0.00387293	0.0278487
	MT1G	3.54807	0.00412268	0.0291903
	RRM2	2.37361	0.00450328	0.031254
	DUOX1	-5.46926	0.00451887	0.0313301
	SLC39A8	1.00056	0.00464143	0.0319926
	MT3	4.18726	0.00478644	0.0327828
	GCH1	1.42083	0.00511036	0.0345132
	SCD	-1.59183	0.00712558	0.0445568
	SLC7A11	1.12331	0.00751679	0.0464627
	SLC2A14	3.44503	0.00766991	0.0471628
