# Supplementary material for: Role of ferroptosis-related genes in Stanford type a aortic dissection and identification of key genes: new insights from bioinformatic analysis
Source: Bioengineered. 2021 Nov 30;12(2):9976–90. doi: 10.1080/21655979.2021.1988840 (PMC8809966; doi:10.1080/21655979.2021.1988840)
Supplement: Supplemental Material [file KBIE_A_1988840_SM5399.zip › Table S6 Scores of all DEFRGs calculated by the Cytohubba plugin.xlsx]

## Sheet: RANK
	Table S6 Scores of all DEFRGs calculated by the Cytohubba plugin
	node_name	MCC	DMNC	MNC	Degree	EPC	BottleNeck	EcCentricity	Closeness	Radiality	Betweenness	Stress	ClusteringCoefficient
	SLC7A5	4	0.30898	3	3	8.055	1	0.25	21.25	3.48	6.74603	26	0.66667
	RRM2	6	0.46346	3	3	10.021	1	0.25	22.4167	3.64	0	0	1
	TNFAIP3	2	0.30779	2	2	7.797	1	0.25	21.3333	3.58	0	0	1
	LPCAT3	2	0	1	2	3.772	1	0.2	17.1167	2.9	3	6	0
	IL33	3	0.30779	2	3	8.165	1	0.25	22.9167	3.74	62.4857	196	0.33333
	SLC7A11	3	0	1	3	8.454	1	0.2	20.8667	3.42	8.93175	36	0
	PLIN2	2	0	1	2	2.935	1	0.2	16.8667	2.84	7.46099	18	0
	ITGA6	6	0.46346	3	3	9.301	1	0.25	21.1667	3.46	0	0	1
	SAT1	1	0	1	1	4.108	1	0.2	18.95	3.24	0	0	0
	SLC3A2	4	0.30779	2	4	7.258	1	0.2	20.45	3.32	15.0627	34	0.16667
	EIF4A1	2	0.30779	2	2	6.699	1	0.25	20.1667	3.38	0	0	1
	DPP4	2	0.30779	2	2	8.379	1	0.25	22.25	3.7	0	0	1
	DDIT4	6	0.46346	3	3	10.37	1	0.25	22.4167	3.64	0	0	1
	TF	2	0.30779	2	2	7.48	1	0.25	21.8333	3.64	0	0	1
	STEAP3	4	0.30898	3	3	6.397	1	0.2	18.3667	3	1.66667	4	0.66667
	FTH1	5	0.30898	3	4	7.471	2	0.2	21.7	3.48	31.8697	128	0.33333
	MT1G	8	0.37893	4	4	8.586	2	0.2	21.2	3.42	11.8015	90	0.66667
	SLC39A14	16	0.33284	6	6	10.028	5	0.25	23.8333	3.72	71.3795	304	0.46667
	SLC39A8	12	0.47366	4	4	7.245	1	0.2	18.6167	2.98	0.5	2	0.83333
	DUOX1	12	0.47366	4	4	11.537	1	0.25	24.4167	3.88	5.4399	42	0.83333
	MT3	8	0.37893	4	4	7.954	1	0.2	21.2	3.42	11.8015	90	0.66667
	CP	32	0.29929	10	10	13.158	2	0.25	26.5833	3.9	143.153	594	0.33333
	HSPA5	147	0.51223	7	8	15.579	3	0.25	26.9167	4.02	130.76	380	0.5
	CKB	1	0	1	1	4.016	1	0.2	17.45	3.04	0	0	0
	JUN	1016	0.50904	11	11	17.394	2	0.25	28.5833	4.1	49.9268	236	0.54545
	MIF	9	0.37893	4	5	11.294	2	0.33333	24.1667	3.82	101.835	276	0.4
	CAPG	1	0	1	1	3.317	1	0.25	16.3333	2.84	0	0	0
	SLC2A1	154	0.40573	9	9	15.882	3	0.25	27.25	4.02	103.112	336	0.47222
	SLC2A14	120	0.64826	5	5	12.506	1	0.25	23.3333	3.68	0	0	1
	MUC1	151	0.54881	7	8	15.532	2	0.25	26.5833	3.98	50.9339	236	0.53571
	PGK1	410	0.49882	10	10	16.992	1	0.25	26.8333	3.9	37.2459	150	0.55556
	HILPDA	2	0	1	2	4.433	1	0.2	18.7833	3.18	26.1714	68	0
	SLC2A3	240	0.66569	6	6	14.122	1	0.25	24.1667	3.74	0.90794	6	0.93333
	CA9	409	0.57279	9	10	16.148	2	0.25	27.6667	4.02	131.036	394	0.53333
	HIF1A	1315	0.46068	15	16	18.643	4	0.25	31.25	4.22	218.826	740	0.38333
	CDKN1A	732	0.55399	8	8	15.851	3	0.25	27.0833	4.04	33.8222	148	0.67857
	MYC	1348	0.37463	18	18	19.063	7	0.33333	32.6667	4.32	298.664	996	0.33333
	ARNTL	6	0.46346	3	3	9.445	1	0.25	21.25	3.48	0	0	1
	ALOX15B	1	0	1	1	4.483	1	0.25	20.5833	3.5	0	0	0
	IL6	1027	0.25793	20	21	19.358	25	0.33333	35.1667	4.5	838.08	2320	0.2
	VEGFA	1485	0.31857	22	23	19.619	14	0.33333	35.6667	4.48	549.419	1464	0.24111
	AKR1C3	3	0.30779	2	3	8.984	2	0.25	22.9167	3.74	19.7682	78	0.33333
	HMOX1	884	0.37042	13	15	18.159	7	0.25	31.25	4.26	401.991	1454	0.27619
	AKR1C1	2	0	1	2	5.992	1	0.2	19.7	3.32	2.36667	10	0
	GDF15	7	0.46346	3	4	9.979	2	0.25	23.5833	3.78	98	222	0.5
	ACVR1B	1	0	1	1	3.159	1	0.2	16.1167	2.8	0	0	0
	MYH10	1	0	1	1	1.463	1	0.2	13.0833	2	0	0	0
	FSCN1	13	0.47366	4	5	11.694	3	0.33333	25	3.92	195.032	440	0.5
	ACTC1	2	0	1	2	3.076	2	0.25	17.4167	2.98	98	212	0
	SCD	4	0	1	4	5.448	4	0.25	22.75	3.68	196.804	408	0
	ACSL5	1	0	1	1	2.017	1	0.2	15.7	2.7	0	0	0
